# Supplementary material for: Bridging Knowledge and Data Gaps in Odonata Rarity: A South Korean Case Study Using Multispecies Occupancy Models and the Rabinowitz Framework
Source: Insects. 2024 Nov 13;15(11):887. doi: 10.3390/insects15110887 (PMC11594362; doi:10.3390/insects15110887)
Supplement: Supplementary file 1 [file insects-15-00887-s001.zip › Table S1.xlsx]

## Sheet: Table S1
Scientific Name	Regional Red List	Aquatic Habitat	Geographic Range (2021)	Geographic Range (2007)	Naturing observation number	Range	Occupied Area	Habitat Specificity	Geographic Range Category	Local Population Category	Habiatat Specificity Category	Rarity and data status	Discussion	Discussion references
Aciagrion migratum	DD	S	So	So	4							DD	Distributed in sourthern regions, mainly the Jeju island with rare habitats and low population density	Cho et al. 2021; Jung 2012
Aeschnophlebia anisoptera	NT	S	So	So	4							DD	Primarily found in the Jeju island with high population density, Primarily found in lentic habitats	Cho et al. 2021; Jung 2012
Aeschnophlebia longistigma	LC	S	Nw	MiSo	123	54241	100	1.14214	N	S	R	NRS
Aeshna caerulea	DD	S	No	No	7							DD	Only found in North Korea with no reliable observations recorded in South Korea in the last 20 years	Cho et al. 2021
Aeshna crenata	LC	S	MiNo	MiNo	19							DD	Distributed in mid-northern regions with common habitats and low population density, Primarily found in lentic habitats	Cho et al. 2021; Jung 2012
Aeshna juncea	NT	S	MiNo	MiNo	14	5994	1145	0.135661	N	S	R	NRS
Aeshna mixta	NT	S	Mi	Mi	0							NO	Found in limited habitats with low population density, Primarily found in lentic habitats	Cho et al. 2021
Anaciaeschna martini	LC	S	MiSo	MiSo	10							DD	Distributed middle or southern regions with limted habitats and low population density, Primarily found in lentic habitats	Cho et al. 2021; Jung 2012
Anax guttatus	NE	S	Nw	MiSo	0	76431	19733	1.7491	W	L	B	WBL
Anax nigrofasciatus	LC	S	Nw	Nw	112							DD	Distributed nationwide with common habitats and moderate population density, Primarily found in lentic habitats	Cho et al. 2021; Jung 2012
Anax parthenope	LC	S	Nw	Nw	479	49187	912	0.684462	N	S	R	NRS
Anisogomphus maacki	LC	R	Nw	Nw	38	55269	18582	1.9374	N	L	B	NBL
Anotogaster sieboldii	LC	R	Nw	Nw	216	65881	17658	0.654392	W	L	R	WRL
Asiagomphus coreanus	VU	R	Nw	MiSo	4							DD	Distributed nationwide with limited habitats and low population density, Primarly found in lotic habitats	Cho et al. 2021; Jung 2012
Asiagomphus melanopsoides	VU	R	Nw	MiSo	3							DD	An endemic species distributed nationwide with limited habitats and low population density	Cho et al. 2021
Asiagomphus pryeri	NE				0							NO	Only a few specimen records with no reliable observations recorded in South Korea in the last 20 years	Bae and Lee 2012
Atrocalopteryx atrata	LC	R	Nw	Nw	538	69460	37419	1.50677	W	L	B	WBL
Boyeria karubei	NE	R	Mi	Mi	3							NO	Found in limited habitats with low population density	Cho et al. 2021; Jung 2012
Boyeria maclachlani	NT	R	Nw	Nw	14	26821	4272	0.688235	N	L	R	NRL
Brachydiplax chalybea	DD	S	So	So	88							DD	Distributed southwestern and midwestern regions with limted habitats and slightly low population density, Primarily found in lentic habitats	Cho et al. 2021; Jung 2012
Burmagomphus collaris	LC	R	Nw	MiSo	37	64508	2080	2.39821	N	S	B	NBS
Calopteryx japonica	LC	SR	Nw	Nw	438	75314	60009	1.82796	W	L	B	WBL
Ceriagrion auranticum	DD	S	Nw	So	78							DD	Primarily found in lentic habitats with low population density, There is a discrepancy in the descriptions of distribution (nationwide vs. southern) between two references	Cho et al. 2021; Jung 2012
Ceriagrion melanurum	NE	S	Nw	Nw	257	33153	131	1.70684	N	S	B	NBS
Ceriagrion nipponicum	LC	S	Nw	MiSo	141							DD	Primarily found in lentic habitats, There is a discrepancy in the descriptions of distribution (nationwide vs. mid-southern) and population density (high vs. low) between two references	Cho et al. 2021; Jung 2012
Chlorogomphus brunneus	NE				0							NO	No reliable observations recorded in South Korea in the last 20 years	Cho et al. 2021
Coenagrion ecornutum	NE				1							NO	Only found in North Korea with no reliable observations recorded in South Korea in the last 20 years	Cho et al. 2021; Jung 2012
Coenagrion hastulatum	NE	S			0							NO	Only found in North Korea with no reliable observations recorded in South Korea in the last 20 years	Cho et al. 2021; Jung 2012
Coenagrion hylas	LC				0							NO	Only found in North Korea with no reliable observations recorded in South Korea in the last 20 years	Cho et al. 2021; Jung 2012
Coenagrion johanssoni	LC	SR	Nw	Nw	159							DD	Distributed nationwide with uncommon habitats and moderate population density, Primarily found in lentic habitats	Cho et al. 2021; Jung 2012
Coenagrion lanceolatum	NE	S	No	No	22							DD	Distributed in middle regions with uncommon habitats and moderate population density, Primarily found in lentic habitats	Cho et al. 2021; Jung 2012
Copera annulata	LC	S	So	So	6	74282	25940	0.845507	W	L	R	WRL
Copera tokyoensis	LC	S	Nw	MiSo	36	37580	418	0.764094	N	S	R	NRS
Cordulia aenea	NE	S	No	No	0							DD	Only found in North Korea with no reliable observations recorded in South Korea in the last 20 years	Cho et al. 2021
Crocothemis servilia	LC	S	Nw	Nw	950	69873	14271	1.0495	W	L	R	WRL
Davidius fujiama	NE				1							NO	Only found in North Korea with no reliable observations recorded in South Korea in the last 20 years	Jung 2012
Davidius lunatus	LC	R	Nw	Nw	396	75509	44311	1.4012	W	L	B	WBL
Davidius moiwanus	NE				0							NO	Only found in North Korea with no reliable observations recorded in South Korea in the last 20 years	Bae and Lee 2012
Davidius nanus	NE				1							NO	Only found in North Korea with no reliable observations recorded in South Korea in the last 20 years	Jung 2012
Deielia phaon	LC	S	Nw	Nw	264	69374	2965	1.28631	W	S	B	WBS
Enallagma cyathigerum	NE	SR			4	66152	17116	0.520693	W	L	R	WRL
Enallagma deserti	NE				0							NO	Only found in North Korea with no reliable observations recorded in South Korea in the last 20 years	Jung 2012
Epiophlebia sinensis	NE				0							NO	Only found in North Korea with no reliable observations recorded in South Korea in the last 20 years	Cho et al. 2021
Epitheca marginata	LC	S	Nw	Nw	31	71940	7704	1.62694	W	L	B	WBL
Epophthalmia elegans	LC	S	Nw	Nw	53	59906	4323	1.93763	N	L	B	NBL
Gomphidia confluens	LC	SR	Nw	MiSo	88	61450	5171	1.86792	N	L	B	NBL
Gynacantha basiguttata	NE				0							NO	No records in South Korea, Primarly found in Southeast Asian countries	Dow 2020
Gynacantha japonica	LC	S	Nw	Nw	39							NO	Primarily found in lentic habitats	Cho et al. 2021
Indolestes peregrinus	LC	S	Nw	Nw	164							DD	Distributed nationwide with uncommon habitats and low population density, Primarily found in lentic habitats	Cho et al. 2021; Jung 2012
Ischnura asiatica	LC	SR	Nw	Nw	888	75052	40848	1.50544	W	L	B	WBL
Ischnura elegans	LC	S	MiNo	MiNo	186	16247	12	1.45915	N	S	B	NBS
Ischnura senegalensis	LC	SR	Nw	MiSo	341	68494	12801	0.633239	W	L	R	WRL
Lamelligomphus ringens	LC	R	Nw	Nw	52	66589	3365	2.1527	W	S	B	WBS
Lestes dryas	NE	SR	No	No	0							NO	Only found in North Korea with no reliable observations recorded in South Korea in the last 20 years	Cho et al. 2021; Jung 2012
Lestes japonicus	LC	S	Nw	Nw	42							NO	Low population density, Primarily found in lentic habitats	Cho et al. 2021; Jung 2012
Lestes sponsa	NE	S	No	No	17							DD	Only found in North Korea with no reliable observations recorded in South Korea in the last 20 years	Cho et al. 2021; Jung 2012
Lestes temporalis	NT	S	MiSo	MiSo	94							NO	Distributed nationwide with low population density, Primarily found in lentic habitats	Cho et al. 2021; Jung 2012
Leucorrhinia dubia	NE	S	No	No	0							NO	Only found in North Korea with no reliable observations recorded in South Korea in the last 20 years	Cho et al. 2021; Jung 2012
Leucorrhinia intermedia	NE	S	No	No	0							NO	Only found in North Korea with no reliable observations recorded in South Korea in the last 20 years	Cho et al. 2021; Jung 2012
Libellula angelina	VU	S	MiSo	MiSo	128							DD	An endemic species distributed nationwide with common habitats, Primarily found in lentic habitats, There is a discrepancy in the descriptions of population density (moderate vs. low) between two references	Cho et al. 2021; Jung 2012
Libellula quadrimaculata	LC	S	Nw	Nw	56	66841	13797	0.621253	W	L	R	WRL
Lyriothemis pachygastra	LC	S	Nw	Nw	631	14981	7	0.591673	N	S	R	NRS
Macromia amphigena	LC	R	Nw	Nw	65	71902	16610	2.09987	W	L	B	WBL
Macromia daimoji	VU	R	Nw	MiSo	4	31764	61	0.803075	N	S	R	NRS
Macromia manchurica	LC	R	Nw	Nw	36	72077	3216	2.23406	W	S	B	WBS
Matrona basilaris	NE	R	So	So	9							NO	Distributed in subtropicl regions	Cho et al. 2021
Mnais pruinosa	NE				0							NO	No reliable observations recorded in South Korea in the last 20 years, Primarly found in subtropical or tropical regions	Cho et al. 2021; Jung 2012
Mortonagrion hirosei	NE	SR			0							NO	Only migration records in South Korea	Cho et al. 2021
Mortonagrion selenion	LC	S	Nw	Nw	40							DD	Distributed nationwide with low population density, Primarily found in lentic habitats	Cho et al. 2021
Nannophya koreana	VU	S	Nw	Nw	7							DD	Found in limited habitats with moderate population density, Primarily found in lentic habitats	Cho et al. 2021; Jung 2012
Nehalennia speciosa	NE				1							DD	Only found in North Korea with no reliable observations recorded in South Korea in the last 20 years	Cho et al. 2021; Jung 2012
Neurothemis fluctuans	NE	S			0							NO	No records in South Korea, Primarly found in Southeast Asian countries	Subramanian 2020a
Nihonogomphus minor	NE	R	MiNo	MiNo	6							DD	An endemic species with no reliable observations recorded in South Korea in the last 20 years	Jung 2012; Bae and Lee 2012
Nihonogomphus ruptus	LC	R	Mi	Mi	6							DD	Distributed in middle regions with limited habitats and low population density, Primarly found in lotic habitats	Cho et al. 2021; Jung 2012
Ophiogomphus obscurus	LC	R	No	No	19	62983	15130	1.8094	N	L	B	NBL
Orthetrum albistylum	LC	SR	Nw	Nw	1495	76026	28130	1.2473	W	L	B	WBL
Orthetrum japonicum	LC	S	Nw	Nw	71							DD	Distributed nationwide with common habitatsa and moderate population density, Primarily found in lentic habitats	Cho et al. 2021; Jung 2012
Orthetrum lineostigma	LC	R	Nw	Nw	207	67572	14457	0.351329	W	L	R	WRL
Orthetrum luzonicum	NE	SR			1							NO	No records in South Korea, Primarly found in South and Southeast Asian countries	Dow 2010
Orthetrum melania	LC	SR	Nw	Nw	533	71412	21537	0.916093	W	L	R	WRL
Pantala flavescens	NE	SR	Nw	Nw	520	1	1	0	N	S	R	NRS
Paracercion calamorum	LC	SR	Nw	Nw	400	75075	25712	1.48015	W	L	B	WBL
Paracercion hieroglyphicum	LC	SR	Nw	Nw	137	57581	4974	1.62979	N	L	B	NBL
Paracercion melanotum	LC	SR	Nw	MiSo	49	13697	633	1.34101	N	S	B	NBS
Paracercion plagiosum	VU	S	Mi	Mi	9							DD	Found in limited habitats, Primarily found in lentic habitats, There is a discrepancy in the descriptions of population density (high vs. low) between the two references	Cho et al. 2021; Jung 2012
Paracercion sieboldii	NE	S	Nw	Nw	25	57391	644	1.82919	N	S	B	NBS
Paracercion v-nigrum	LC	S	Nw	Nw	78							DD	Distributed nationwide, Primarily found in lentic habitats	Jung 2012
Platycnemis phyllopoda	LC	S	Nw	Nw	1035	75695	40420	1.54414	W	L	B	WBL
Polycanthagyna melanictera	LC	S	Nw	MiSo	80							DD	Low population density, Primarily found in lentic habitats, There is a discrepancy of distribution (nationwide vs. mid-southern) between the two references.	Cho et al. 2021; Jung 2012
Pseudagrion pilidorsum	NE				0							NO	No records in South Korea, Primarly found in Southeast Asian countries	Dow 2021
Pseudothemis zonata	LC	SR	Nw	Nw	298	61182	348	0.485916	N	S	R	NRS
Rhyothemis fuliginosa	LC	SR	Nw	Nw	435	44490	136	1.65566	N	S	B	NBS
Rhyothemis variegata	NE				0							NO	No records in South Korea, Primarly found in South and Southeast Asian countries	Subramanian 2020b
Sarasaeschna pryeri	DD	S	So	So	1							NO	Found in limited habitats with low population density, Primarily found in lentic habitats	Cho et al. 2021
Shaogomphus postocularis	LC	R	Nw	MiSo	13	73043	3734	2.02471	W	S	B	WBS
Sieboldius albardae	LC	R	Nw	Nw	333	74693	36373	1.30968	W	L	B	WBL
Sinictinogomphus clavatus	LC	S	Nw	Nw	30	59888	20201	1.26274	N	L	B	NBL
Somatochlora alpestris	DD		No	No	0							DD	Only found in North Korea with no reliable observations recorded in South Korea in the last 20 years	Cho et al. 2021
Somatochlora arctica	DD		No	No	0							NO	Only found in North Korea with no reliable observations recorded in South Korea in the last 20 years	Cho et al. 2021
Somatochlora clavata	LC	S	Nw	Nw	2							DD	Distributed nationwide with uncommon habitats and slightly low population density, Primarily found in lentic habitats	Cho et al. 2021; Jung 2012
Somatochlora exuberata	DD	S	No	No	0							NO	Only found in North Korea with no reliable observations recorded in South Korea in the last 20 years	Jung 2012
Somatochlora graeseri	LC	S	Nw	Nw	3	8005	610	0.878385	N	S	R	NRS
Somatochlora metallica	NT	S	Mi	Mi	0							NO	Low population density, Primarily found in lentic habitats	Cho et al. 2021; Jung 2012
Somatochlora viridiaenea	DD	S	Nw	Nw	0							DD	Distributed in northern regions with limited habitats and low population density, Primarily found in lentic habitats	Cho et al. 2021; Jung 2012
Stylurus annulatus	LC	R	Nw	Nw	21	67552	1645	1.86515	W	S	B	WBS
Stylurus oculatus	NE				0							NO	No reliable observations recorded in South Korea in the last 20 years	Jung 2012
Sympecma paedisca	LC	S	Nw	Nw	68	68276	416	0.448864	W	S	R	WRS
Sympetrum baccha	LC	S	Nw	Nw	32							DD	Distributed nationwide with uncommon habitats and moderate population density, Primarily found in lentic habitats	Cho et al. 2021; Jung 2012
Sympetrum cordulegaster	LC	S	MiNo	MiNo	32							DD	Distributed in middle regions with uncommon habitats and low population density, Primarily found in lentic habitats	Cho et al. 2021; Jung 2012
Sympetrum croceolum	LC	S	Nw	Nw	58	55446	106	0.6771	N	S	R	NRS
Sympetrum danae	NE	S			0	2	2	0	N	S	R	NRS
Sympetrum darwinianum	LC	SR	Nw	Nw	45	59074	420	1.19399	N	S	R	NRS
Sympetrum depressiusculum	LC	SR	MiNo	MiNo	106	71661	19768	0.585579	W	L	R	WRL
Sympetrum eroticum	LC	SR	Nw	Nw	919	72007	16003	1.02263	W	L	R	WRL
Sympetrum flaveolum	NE		No	No	1	39248	3630	0.759147	N	S	R	NRS
Sympetrum fonscolombii	LC	S	Nw	Nw	9							NO	Low population density, Primarily found in lentic habitats	Cho et al. 2021
Sympetrum frequens	LC	SR	Nw	Nw	599	67828	7591	0.700775	W	L	R	WRL
Sympetrum infuscatum	LC	S	Nw	Nw	493	9406	44	1.21506	N	S	B	NBS
Sympetrum kunckeli	LC	S	Nw	Nw	158	43632	82	0.540365	N	S	R	NRS
Sympetrum onsupyongensis	NE				0							NO	Only found in North Korea with no reliable observations recorded in South Korea in the last 20 years	Jung 2012
Sympetrum parvulum	LC	S	Nw	Nw	54	17525	30	1.5241	N	S	B	NBS
Sympetrum pedemontanum	LC	R	Nw	Nw	795	17090	55	0.787263	N	S	R	NRS
Sympetrum pochonboensis	NE				0							NO	Only found in North Korea with no reliable observations recorded in South Korea in the last 20 years	Jung 2012
Sympetrum risi	LC	S	Nw	Nw	165							DD	Distributed nationwide with common habitats and slightly low population density, Primarily found in lentic habitats	Cho et al. 2021; Jung 2012
Sympetrum speciosum	DD	S	Nw	Nw	117							DD	Distributed nationwide with common habitats and moderate population density, Primarily found in lentic habitats	Cho et al. 2021; Jung 2012
Sympetrum striolatum	LC	SR	Nw	Nw	215	2674	1344	0.614793	N	S	R	NRS
Sympetrum uniforme	LC	S	Nw	Nw	11							DD	Distributed nationwide with limited habitats and low population density, Primarily found in lentic habitats, There is a discrepancy in the descriptions of distribution (nationwide vs. middle region) between two references	Cho et al. 2021; Jung 2012
Sympetrum vulgatum	NE		No	No	1							DD	Only found in North Korea with no reliable observations recorded in South Korea in the last 20 years	Cho et al. 2021; Jung 2012
Tholymis tillarga	NE		So	So	0							NO	No reliable observations recorded in South Korea in the last 20 years	Cho et al. 2021
Tramea virginia	NE	S	So	So	5							DD	Only migration records in South Korea	Cho et al. 2021; Jung 2012
Trigomphus citimus	LC	SR	Nw	Nw	146	76438	54135	1.32566	W	L	B	WBL
Trigomphus melampus	NE				0	70537	25457	1.0069	W	L	R	WRL
Trigomphus nigripes	LC	SR	Nw	Nw	14	65902	676	0.952038	W	S	R	WRS

## Sheet: Discussion references
Discussion references
Dow, R.A. 2021. Pseudagrion pilidorsum. The IUCN Red List of Threatened Species 2021: e.T139350609A139403898. https://dx.doi.org/10.2305/IUCN.UK.2021-3.RLTS.T139350609A139403898.en. Accessed on 28 August 2024.
Subramanian, K.A. 2020. Rhyothemis variegata. The IUCN Red List of Threatened Species 2020: e.T167133A83384189. https://dx.doi.org/10.2305/IUCN.UK.2020-1.RLTS.T167133A83384189.en. Accessed on 28 August 2024.
Subramanian, K.A. 2020. Neurothemis fluctuans. The IUCN Red List of Threatened Species 2020: e.T167488A83383506. https://dx.doi.org/10.2305/IUCN.UK.2020-1.RLTS.T167488A83383506.en. Accessed on 28 August 2024.
Dow, R.A. 2020. Gynacantha basiguttata (amended version of 2011 assessment). The IUCN Red List of Threatened Species 2020: e.T167287A176402482. https://dx.doi.org/10.2305/IUCN.UK.2020-3.RLTS.T167287A176402482.en. Accessed on 28 August 2024.
Dow, R.A. 2010. Orthetrum luzonicum. The IUCN Red List of Threatened Species 2010: e.T167309A6326889. https://dx.doi.org/10.2305/IUCN.UK.2010-4.RLTS.T167309A6326889.en. Accessed on 28 August 2024.
Cho, S.; Seo, C.; Kim, D. Korean Odonata Adult and Larva; Kwangil publishing, 2021;
Jung, K.S. The Drgonflies and Damselflies in Korea; Nature and Ecology, 2012
