# Supplementary material for: Bridging Knowledge and Data Gaps in Odonata Rarity: A South Korean Case Study Using Multispecies Occupancy Models and the Rabinowitz Framework
Source: Insects. 2024 Nov 13;15(11):887. doi: 10.3390/insects15110887 (PMC11594362; doi:10.3390/insects15110887)
Supplement: Supplementary file 1 [file insects-15-00887-s001.zip › Table S2.xlsx]

## Sheet: Sheet1
Covariate / (Data source)	Scientific name	Mean estimate	Standard deviation	0.025	0.5	0.975	Rhat	ESS
(Occurrence_Intercept) / (SEAEH)	Ischnura asiatica	0.3732	0.0855	0.2079	0.3735	0.5433	1.0014	3000
(Occurrence_Intercept) / (SEAEH)	Davidius lunatus	-0.1399	0.0999	-0.3281	-0.1413	0.0601	1.0013	3242
(Occurrence_Intercept) / (SEAEH)	Platycnemis phyllopoda	0.4756	0.2529	0.029	0.4605	1.0212	1.0074	1398
(Occurrence_Intercept) / (SEAEH)	Paracercion calamorum	0.0001	0.146	-0.2753	-0.0054	0.2913	1.0009	2194
(Occurrence_Intercept) / (SEAEH)	Sieboldius albardae	-0.6735	0.1075	-0.8779	-0.6769	-0.4604	1.0005	2568
(Occurrence_Intercept) / (SEAEH)	Crocothemis servilia	-0.198	0.3682	-0.8621	-0.2108	0.566	1.0241	816
(Occurrence_Intercept) / (SEAEH)	Calopteryx japonica	0.5197	0.1664	0.2162	0.5113	0.8755	1.0024	2773
(Occurrence_Intercept) / (SEAEH)	Lamelligomphus ringens	-0.4998	0.0983	-0.6902	-0.5027	-0.3006	1.0004	2706
(Occurrence_Intercept) / (SEAEH)	Orthetrum albistylum	-0.1797	0.1822	-0.5109	-0.194	0.2117	1	2177
(Occurrence_Intercept) / (SEAEH)	Atrocalopteryx atrata	0.9641	0.7662	-0.1726	0.8161	2.661	1.0118	136
(Occurrence_Intercept) / (SEAEH)	Trigomphus citimus	0.5922	0.723	-0.391	0.4391	2.4747	1.0665	200
(Occurrence_Intercept) / (SEAEH)	Anax parthenope	-2.5975	0.322	-3.2837	-2.5838	-2.0111	1.0035	1401
(Occurrence_Intercept) / (SEAEH)	Macromia amphigena	-0.702	0.3178	-1.2508	-0.7294	-0.0089	1.0037	1092
(Occurrence_Intercept) / (SEAEH)	Deielia phaon	-1.8885	0.2715	-2.4122	-1.8911	-1.3314	1.0006	1904
(Occurrence_Intercept) / (SEAEH)	Copera annulata	-0.4111	0.3929	-1.1441	-0.4215	0.4009	1.0145	586
(Occurrence_Intercept) / (SEAEH)	Sympetrum eroticum	-0.3058	0.5211	-1.1905	-0.3557	0.8433	1.0067	408
(Occurrence_Intercept) / (SEAEH)	Macromia manchurica	-0.8363	0.3599	-1.484	-0.8578	-0.0994	1.0113	800
(Occurrence_Intercept) / (SEAEH)	Ophiogomphus obscurus	-0.4428	0.4136	-1.2115	-0.4546	0.4041	1.0137	645
(Occurrence_Intercept) / (SEAEH)	Gomphidia confluens	-1.4644	0.3297	-2.0451	-1.4823	-0.7413	1.0135	1204
(Occurrence_Intercept) / (SEAEH)	Paracercion hieroglyphicum	-2.1875	0.3847	-2.957	-2.1901	-1.4293	1.0102	1104
(Occurrence_Intercept) / (SEAEH)	Anisogomphus maacki	-0.715	0.4138	-1.488	-0.7256	0.1672	1.025	788
(Occurrence_Intercept) / (SEAEH)	Sympetrum depressiusculum	-0.8969	0.669	-2.1325	-0.9202	0.5049	1.0321	266
(Occurrence_Intercept) / (SEAEH)	Trigomphus melampus	-0.1575	0.8982	-1.7416	-0.2039	1.7977	1.0047	166
(Occurrence_Intercept) / (SEAEH)	Orthetrum lineostigma	-0.8713	0.7345	-2.1324	-0.9197	0.7698	1.0167	225
(Occurrence_Intercept) / (SEAEH)	Sympetrum pedemontanum	-3.0706	0.5117	-4.0035	-3.089	-2.0315	1.0233	666
(Occurrence_Intercept) / (SEAEH)	Shaogomphus postocularis	-0.0797	0.9269	-1.4242	-0.2783	2.2462	1.0103	152
(Occurrence_Intercept) / (SEAEH)	Stylurus annulatus	-2.1201	0.4042	-2.8527	-2.1259	-1.2842	1.0018	965
(Occurrence_Intercept) / (SEAEH)	Burmagomphus collaris	-1.4851	0.7201	-2.6911	-1.5355	-0.0272	1.0116	277
(Occurrence_Intercept) / (SEAEH)	Epitheca marginata	-0.9462	0.7119	-2.2	-0.9871	0.5731	1.0051	301
(Occurrence_Intercept) / (SEAEH)	Pantala flavescens	-2.9983	0.4264	-3.7871	-3.0115	-2.1292	1.0096	922
(Occurrence_Intercept) / (SEAEH)	Libellula quadrimaculata	-1.321	0.7724	-2.7546	-1.337	0.1721	1.0974	219
(Occurrence_Intercept) / (SEAEH)	Pseudothemis zonata	-2.8592	0.5475	-3.8554	-2.8958	-1.6917	1.0305	568
(Occurrence_Intercept) / (SEAEH)	Sympetrum striolatum	-2.4867	0.541	-3.4456	-2.5207	-1.3146	1.014	575
(Occurrence_Intercept) / (SEAEH)	Anotogaster sieboldii	-0.9009	0.5603	-1.9094	-0.9362	0.2791	1.012	497
(Occurrence_Intercept) / (SEAEH)	Anax nigrofasciatus	-4.188	0.6242	-5.3978	-4.1899	-2.9732	1.0319	670
(Occurrence_Intercept) / (SEAEH)	Enallagma cyathigerum	-1.4307	0.7507	-2.8574	-1.4385	-0.0019	1.0536	228
(Occurrence_Intercept) / (SEAEH)	Orthetrum japonicum	-2.2111	0.8245	-3.7006	-2.2593	-0.5194	1.0518	219
(Occurrence_Intercept) / (SEAEH)	Nihonogomphus ruptus	-3.4296	0.5248	-4.3375	-3.4674	-2.2614	1.0346	640
(Occurrence_Intercept) / (SEAEH)	Copera tokyoensis	-2.2151	1.0009	-3.9522	-2.2785	-0.0241	1.0401	173
(Occurrence_Intercept) / (SEAEH)	Epophthalmia elegans	-1.6066	0.916	-3.2957	-1.6491	0.2757	1.0009	198
(Occurrence_Intercept) / (SEAEH)	Trigomphus nigripes	-1.5567	1.1167	-3.5883	-1.6157	0.7946	1.0218	119
(Occurrence_Intercept) / (SEAEH)	Sympetrum frequens	-1.9464	0.8167	-3.55	-1.9557	-0.3798	1.0837	242
(Occurrence_Intercept) / (SEAEH)	Macromia daimoji	-4.109	0.6359	-5.2546	-4.1449	-2.8168	1.0255	563
(Occurrence_Intercept) / (SEAEH)	Orthetrum melania	-0.0736	1.1547	-2.3427	-0.0674	2.28	1.0566	107
(Occurrence_Intercept) / (SEAEH)	Sinictinogomphus clavatus	-1.1589	1.1476	-3.3864	-1.1826	1.1744	1.0577	118
(Occurrence_Intercept) / (SEAEH)	Paracercion sieboldii	-2.3977	1.0802	-4.3882	-2.4069	-0.2438	1.0291	163
(Occurrence_Intercept) / (SEAEH)	Sympetrum kunckeli	-3.0509	1.0603	-4.9455	-3.1167	-0.7947	1.0204	194
(Occurrence_Intercept) / (SEAEH)	Sympetrum infuscatum	-2.7156	1.006	-4.5174	-2.7758	-0.6299	1.0251	198
(Occurrence_Intercept) / (SEAEH)	Ischnura elegans	-3.4804	1.0371	-5.5207	-3.5117	-1.3917	1.0063	229
(Occurrence_Intercept) / (SEAEH)	Ceriagrion melanurum	-2.7603	1.2164	-4.9964	-2.7728	-0.1701	1.127	152
(Occurrence_Intercept) / (SEAEH)	Lyriothemis pachygastra	-2.4199	1.3469	-4.8937	-2.4495	0.3399	1.3372	119
(Occurrence_Intercept) / (SEAEH)	Aeschnophlebia longistigma	-2.6113	1.1068	-4.6414	-2.6538	-0.2457	1.0621	165
(Occurrence_Intercept) / (SEAEH)	Sympetrum flaveolum	-1.7195	1.2372	-4.1799	-1.7207	0.5929	1.0395	106
(Occurrence_Intercept) / (SEAEH)	Paracercion melanotum	-2.7408	1.107	-4.8504	-2.7713	-0.4142	1.0176	177
(Occurrence_Intercept) / (SEAEH)	Boyeria maclachlani	-1.6564	1.3811	-4.2754	-1.6542	1.1963	1.0328	103
(Occurrence_Intercept) / (SEAEH)	Rhyothemis fuliginosa	-2.3424	1.5292	-4.9549	-2.4619	0.9434	1.2191	74
(Occurrence_Intercept) / (SEAEH)	Sympetrum parvulum	-4.438	1.1578	-6.7477	-4.4132	-2.2652	1.0355	258
(Occurrence_Intercept) / (SEAEH)	Sympetrum darwinianum	-1.6835	1.4017	-4.4219	-1.602	1.0245	1.0365	91
(Occurrence_Intercept) / (SEAEH)	Sympetrum danae	-4.1756	1.1802	-6.1449	-4.3116	-1.5564	1.0212	202
(Occurrence_Intercept) / (SEAEH)	Nihonogomphus minor	-2.4389	1.4313	-5.1272	-2.3969	0.4249	1.0167	101
(Occurrence_Intercept) / (SEAEH)	Somatochlora graeseri	-2.8854	1.2468	-5.4049	-2.8676	-0.5023	1.0674	136
(Occurrence_Intercept) / (SEAEH)	Sympetrum croceolum	-2.9244	1.2857	-5.1524	-2.973	-0.1987	1.0428	138
(Occurrence_Intercept) / (SEAEH)	Sympecma paedisca	-2.8866	1.2062	-5.0783	-2.9543	-0.3749	1.0767	159
(Occurrence_Intercept) / (SEAEH)	Aeshna juncea	-2.191	1.4746	-4.9788	-2.258	0.8147	1.1578	91
scale(bio1) / (SEAEH)	Ischnura asiatica	1.4403	0.1177	1.2199	1.4371	1.6692	1.0003	3000
scale(bio1) / (SEAEH)	Davidius lunatus	-1.4675	0.1474	-1.7749	-1.4647	-1.1936	1.003	2180
scale(bio1) / (SEAEH)	Platycnemis phyllopoda	1.68	0.2942	1.1591	1.6644	2.3044	1.002	1224
scale(bio1) / (SEAEH)	Paracercion calamorum	2.0269	0.2348	1.6053	2.0154	2.523	1.0062	2160
scale(bio1) / (SEAEH)	Sieboldius albardae	-2.0416	0.1973	-2.4521	-2.0347	-1.6661	1.0001	2627
scale(bio1) / (SEAEH)	Crocothemis servilia	1.5921	0.3643	0.978	1.5573	2.3991	1.0151	941
scale(bio1) / (SEAEH)	Calopteryx japonica	0.0198	0.1286	-0.242	0.0255	0.2567	1.0019	2633
scale(bio1) / (SEAEH)	Lamelligomphus ringens	-0.1275	0.1003	-0.328	-0.1271	0.0683	1.0111	3000
scale(bio1) / (SEAEH)	Orthetrum albistylum	1.7254	0.2333	1.3083	1.7113	2.2304	1.0047	1729
scale(bio1) / (SEAEH)	Atrocalopteryx atrata	0.1357	0.5088	-1.3022	0.2803	0.744	1.0061	198
scale(bio1) / (SEAEH)	Trigomphus citimus	0.3729	0.358	-0.1506	0.3087	1.3353	1.0384	301
scale(bio1) / (SEAEH)	Anax parthenope	1.6982	0.3085	1.1295	1.6863	2.3593	1.0036	2091
scale(bio1) / (SEAEH)	Macromia amphigena	-0.079	0.169	-0.4256	-0.0777	0.2448	1.002	3234
scale(bio1) / (SEAEH)	Deielia phaon	1.6029	0.2758	1.1062	1.5901	2.1762	1.0011	2393
scale(bio1) / (SEAEH)	Copera annulata	2.014	0.4819	1.1449	1.9889	3.0612	1.0076	622
scale(bio1) / (SEAEH)	Sympetrum eroticum	0.5937	0.2443	0.1781	0.5777	1.1314	1.0049	1041
scale(bio1) / (SEAEH)	Macromia manchurica	-0.3583	0.2179	-0.8218	-0.3473	0.0205	1.0142	1515
scale(bio1) / (SEAEH)	Ophiogomphus obscurus	-1.4337	0.4643	-2.4352	-1.407	-0.611	1.0034	1066
scale(bio1) / (SEAEH)	Gomphidia confluens	0.2159	0.202	-0.1646	0.2084	0.6207	1.001	3100
scale(bio1) / (SEAEH)	Paracercion hieroglyphicum	0.265	0.245	-0.1987	0.2575	0.7747	1.001	2553
scale(bio1) / (SEAEH)	Anisogomphus maacki	-1.9284	0.4856	-2.9433	-1.8953	-1.0724	1.0053	968
scale(bio1) / (SEAEH)	Sympetrum depressiusculum	1.7817	0.5058	0.9299	1.7326	2.8958	1.0224	553
scale(bio1) / (SEAEH)	Trigomphus melampus	0.8504	0.4984	0.0957	0.7827	2.0003	1.0044	237
scale(bio1) / (SEAEH)	Orthetrum lineostigma	1.3221	0.3964	0.6419	1.2922	2.1843	1.0065	819
scale(bio1) / (SEAEH)	Sympetrum pedemontanum	0.25	0.297	-0.3328	0.2435	0.8576	1.0088	2434
scale(bio1) / (SEAEH)	Shaogomphus postocularis	-0.015	0.4887	-0.955	-0.0309	1.0904	1.0009	508
scale(bio1) / (SEAEH)	Stylurus annulatus	0.2154	0.3269	-0.4005	0.2032	0.8878	1.0039	2434
scale(bio1) / (SEAEH)	Burmagomphus collaris	0.0407	0.2904	-0.5423	0.0476	0.6084	1.0007	1688
scale(bio1) / (SEAEH)	Epitheca marginata	0.5304	0.4249	-0.2098	0.5058	1.4435	1.0017	922
scale(bio1) / (SEAEH)	Pantala flavescens	1.2298	0.3454	0.5991	1.2127	1.949	1.0038	2164
scale(bio1) / (SEAEH)	Libellula quadrimaculata	1.0724	0.6338	0.1105	0.9749	2.5183	1.0499	320
scale(bio1) / (SEAEH)	Pseudothemis zonata	1.0236	0.4097	0.3163	0.9898	1.9226	1.0021	1097
scale(bio1) / (SEAEH)	Sympetrum striolatum	0.9885	0.3549	0.3197	0.9756	1.728	1.001	2150
scale(bio1) / (SEAEH)	Anotogaster sieboldii	1.5427	0.5098	0.6172	1.5148	2.5991	1.0122	1003
scale(bio1) / (SEAEH)	Anax nigrofasciatus	1.5236	0.4193	0.7816	1.5083	2.4373	1.0074	1724
scale(bio1) / (SEAEH)	Enallagma cyathigerum	1.7266	0.7026	0.5921	1.6485	3.2494	1.0192	320
scale(bio1) / (SEAEH)	Orthetrum japonicum	0.6984	0.4396	-0.0652	0.6672	1.6612	1.0119	1177
scale(bio1) / (SEAEH)	Nihonogomphus ruptus	0.263	0.3038	-0.3082	0.2509	0.8917	0.9998	2339
scale(bio1) / (SEAEH)	Copera tokyoensis	-0.7116	0.41	-1.5956	-0.6818	0.0299	1.0056	982
scale(bio1) / (SEAEH)	Epophthalmia elegans	-0.2038	0.4973	-1.288	-0.1826	0.7377	1.0107	1005
scale(bio1) / (SEAEH)	Trigomphus nigripes	0.2246	0.4932	-0.6927	0.2087	1.2797	1.0044	572
scale(bio1) / (SEAEH)	Sympetrum frequens	1.6971	0.5909	0.6754	1.6515	2.9787	1.0074	820
scale(bio1) / (SEAEH)	Macromia daimoji	-0.0299	0.3595	-0.7126	-0.0347	0.6752	1.0014	2639
scale(bio1) / (SEAEH)	Orthetrum melania	1.0295	0.7185	-0.2335	0.9914	2.5742	1.01	451
scale(bio1) / (SEAEH)	Sinictinogomphus clavatus	-0.9857	0.6956	-2.4694	-0.9381	0.2909	1.0214	454
scale(bio1) / (SEAEH)	Paracercion sieboldii	0.2076	0.5707	-0.9308	0.2165	1.3498	1.0037	722
scale(bio1) / (SEAEH)	Sympetrum kunckeli	0.864	0.5179	-0.0646	0.8386	1.9625	0.9999	1217
scale(bio1) / (SEAEH)	Sympetrum infuscatum	0.5742	0.5317	-0.4279	0.5617	1.6271	1.0057	1136
scale(bio1) / (SEAEH)	Ischnura elegans	0.3248	0.5786	-0.7937	0.3135	1.4894	1.0121	927
scale(bio1) / (SEAEH)	Ceriagrion melanurum	0.5706	0.5951	-0.5548	0.5524	1.8143	1.0139	672
scale(bio1) / (SEAEH)	Lyriothemis pachygastra	0.148	0.6102	-0.9949	0.1211	1.423	1.1158	512
scale(bio1) / (SEAEH)	Aeschnophlebia longistigma	0.5522	0.6053	-0.6058	0.5478	1.7372	1.0001	755
scale(bio1) / (SEAEH)	Sympetrum flaveolum	0.6663	0.5639	-0.3531	0.625	1.8708	1.0029	797
scale(bio1) / (SEAEH)	Paracercion melanotum	0.4449	0.6236	-0.7666	0.4388	1.7292	1.0044	732
scale(bio1) / (SEAEH)	Boyeria maclachlani	-0.5036	0.719	-2.1014	-0.4523	0.7932	1.0548	384
scale(bio1) / (SEAEH)	Rhyothemis fuliginosa	0.8529	0.8083	-0.5429	0.7649	2.6733	1.0433	342
scale(bio1) / (SEAEH)	Sympetrum parvulum	1.8719	0.6643	0.6106	1.8476	3.2336	1.0117	768
scale(bio1) / (SEAEH)	Sympetrum darwinianum	0.2134	0.6995	-1.2781	0.2489	1.5023	1.0298	474
scale(bio1) / (SEAEH)	Sympetrum danae	0.7007	0.5967	-0.3712	0.6673	2.001	1.0066	908
scale(bio1) / (SEAEH)	Nihonogomphus minor	0.0745	0.6964	-1.3771	0.0949	1.4125	1.0944	437
scale(bio1) / (SEAEH)	Somatochlora graeseri	0.8929	0.6882	-0.3593	0.8641	2.3228	1.0037	592
scale(bio1) / (SEAEH)	Sympetrum croceolum	0.6685	0.7068	-0.6445	0.6503	2.1756	1.0325	392
scale(bio1) / (SEAEH)	Sympecma paedisca	0.8716	0.7327	-0.4815	0.8213	2.4981	1.0139	428
scale(bio1) / (SEAEH)	Aeshna juncea	0.728	0.7815	-0.5822	0.65	2.5478	1.0309	299
scale(bio12) / (SEAEH)	Ischnura asiatica	-0.2582	0.0818	-0.4212	-0.259	-0.0961	1.0007	3000
scale(bio12) / (SEAEH)	Davidius lunatus	0.4981	0.0822	0.343	0.4959	0.6665	1.0028	2731
scale(bio12) / (SEAEH)	Platycnemis phyllopoda	-0.5243	0.1713	-0.8769	-0.5195	-0.2064	1.0046	2311
scale(bio12) / (SEAEH)	Paracercion calamorum	-0.4745	0.1295	-0.7368	-0.4701	-0.235	1.0079	2699
scale(bio12) / (SEAEH)	Sieboldius albardae	0.019	0.0867	-0.1491	0.0201	0.1875	1.0018	3000
scale(bio12) / (SEAEH)	Crocothemis servilia	-0.2542	0.1842	-0.6286	-0.2474	0.0953	1.0036	2437
scale(bio12) / (SEAEH)	Calopteryx japonica	0.3352	0.0989	0.1482	0.3331	0.5435	1.0056	3000
scale(bio12) / (SEAEH)	Lamelligomphus ringens	-0.1906	0.0746	-0.3381	-0.1915	-0.0432	1.004	2647
scale(bio12) / (SEAEH)	Orthetrum albistylum	-0.2512	0.1282	-0.5125	-0.2508	-0.0027	1.0044	3131
scale(bio12) / (SEAEH)	Atrocalopteryx atrata	-0.7765	0.1792	-1.1697	-0.7631	-0.4649	1.0077	1241
scale(bio12) / (SEAEH)	Trigomphus citimus	0.0603	0.1526	-0.2448	0.0632	0.3566	1.002	1921
scale(bio12) / (SEAEH)	Anax parthenope	-0.6215	0.1687	-0.9713	-0.613	-0.3175	1.0028	2476
scale(bio12) / (SEAEH)	Macromia amphigena	-0.8232	0.1451	-1.1232	-0.8179	-0.5507	1.0004	2199
scale(bio12) / (SEAEH)	Deielia phaon	-0.1873	0.1397	-0.4601	-0.1852	0.0811	1.0019	3000
scale(bio12) / (SEAEH)	Copera annulata	0.1401	0.2339	-0.3631	0.1472	0.5708	1.0092	1311
scale(bio12) / (SEAEH)	Sympetrum eroticum	-0.0382	0.172	-0.3794	-0.0397	0.3014	1.0002	2811
scale(bio12) / (SEAEH)	Macromia manchurica	-0.0817	0.143	-0.3606	-0.0827	0.204	1.0032	3000
scale(bio12) / (SEAEH)	Ophiogomphus obscurus	-0.7758	0.2707	-1.3394	-0.765	-0.2715	1.0006	1799
scale(bio12) / (SEAEH)	Gomphidia confluens	-0.958	0.1674	-1.3141	-0.952	-0.6544	1.0004	2781
scale(bio12) / (SEAEH)	Paracercion hieroglyphicum	-1.4239	0.2635	-2.0009	-1.4055	-0.9614	1.0043	1444
scale(bio12) / (SEAEH)	Anisogomphus maacki	-1.2777	0.3674	-2.0471	-1.2644	-0.6057	1.0052	1143
scale(bio12) / (SEAEH)	Sympetrum depressiusculum	-0.0706	0.282	-0.6821	-0.0543	0.461	1.0075	1332
scale(bio12) / (SEAEH)	Trigomphus melampus	0.4844	0.2977	-0.0761	0.4734	1.103	1.006	968
scale(bio12) / (SEAEH)	Orthetrum lineostigma	0.1156	0.2797	-0.4351	0.1142	0.6696	1	1480
scale(bio12) / (SEAEH)	Sympetrum pedemontanum	-0.4918	0.2377	-1.0013	-0.4791	-0.0672	1.0016	1808
scale(bio12) / (SEAEH)	Shaogomphus postocularis	-0.1679	0.3491	-0.981	-0.139	0.4523	1.0087	611
scale(bio12) / (SEAEH)	Stylurus annulatus	-0.5249	0.2709	-1.0865	-0.5122	-0.0174	1.0054	1848
scale(bio12) / (SEAEH)	Burmagomphus collaris	-0.7591	0.2233	-1.2213	-0.7485	-0.3523	1.0091	1892
scale(bio12) / (SEAEH)	Epitheca marginata	-0.6724	0.3215	-1.3534	-0.6492	-0.0865	1.0036	1294
scale(bio12) / (SEAEH)	Pantala flavescens	-0.3004	0.1877	-0.6761	-0.2959	0.056	1.0022	2751
scale(bio12) / (SEAEH)	Libellula quadrimaculata	0.2927	0.3263	-0.3896	0.3018	0.9179	1.0057	846
scale(bio12) / (SEAEH)	Pseudothemis zonata	-0.5486	0.2521	-1.0424	-0.548	-0.0628	1.0003	2115
scale(bio12) / (SEAEH)	Sympetrum striolatum	-1.0276	0.2297	-1.5013	-1.0182	-0.6038	1.0005	2310
scale(bio12) / (SEAEH)	Anotogaster sieboldii	0.7843	0.3438	0.1684	0.7701	1.5035	1.0191	1276
scale(bio12) / (SEAEH)	Anax nigrofasciatus	0.2086	0.2418	-0.2452	0.2008	0.7007	1.0002	2628
scale(bio12) / (SEAEH)	Enallagma cyathigerum	-0.0831	0.3081	-0.765	-0.0658	0.4736	1.0063	838
scale(bio12) / (SEAEH)	Orthetrum japonicum	-0.9063	0.3189	-1.6009	-0.877	-0.3374	1.0203	1213
scale(bio12) / (SEAEH)	Nihonogomphus ruptus	-0.4982	0.2355	-0.9896	-0.4922	-0.065	1.0001	2108
scale(bio12) / (SEAEH)	Copera tokyoensis	-0.7775	0.3199	-1.4673	-0.759	-0.2106	1.0179	1391
scale(bio12) / (SEAEH)	Epophthalmia elegans	-0.9485	0.4024	-1.7952	-0.9178	-0.2439	1.0109	715
scale(bio12) / (SEAEH)	Trigomphus nigripes	0.1327	0.3305	-0.5555	0.1397	0.7661	1.0096	1291
scale(bio12) / (SEAEH)	Sympetrum frequens	0.3539	0.3981	-0.4229	0.3482	1.1571	1.0173	1026
scale(bio12) / (SEAEH)	Macromia daimoji	-1.4521	0.3403	-2.185	-1.4281	-0.8431	1.0066	1596
scale(bio12) / (SEAEH)	Orthetrum melania	-0.3741	0.4113	-1.2122	-0.3645	0.4194	1.0095	978
scale(bio12) / (SEAEH)	Sinictinogomphus clavatus	-0.3206	0.3928	-1.1182	-0.2981	0.3915	1.0001	1129
scale(bio12) / (SEAEH)	Paracercion sieboldii	-0.9327	0.4382	-1.846	-0.9059	-0.137	1.0282	967
scale(bio12) / (SEAEH)	Sympetrum kunckeli	-0.439	0.3908	-1.2914	-0.4213	0.2873	1.0025	1240
scale(bio12) / (SEAEH)	Sympetrum infuscatum	-0.7745	0.362	-1.498	-0.7698	-0.0875	1.0099	1334
scale(bio12) / (SEAEH)	Ischnura elegans	-0.5288	0.4179	-1.3914	-0.5213	0.2664	1.0202	1252
scale(bio12) / (SEAEH)	Ceriagrion melanurum	-0.8288	0.4088	-1.6755	-0.8077	-0.0659	1.0057	1231
scale(bio12) / (SEAEH)	Lyriothemis pachygastra	0.1677	0.4656	-0.7736	0.1675	1.1112	1.0633	690
scale(bio12) / (SEAEH)	Aeschnophlebia longistigma	-0.5655	0.4494	-1.4737	-0.5619	0.2731	1.0172	956
scale(bio12) / (SEAEH)	Sympetrum flaveolum	-0.6351	0.4135	-1.4937	-0.6111	0.1114	0.9997	910
scale(bio12) / (SEAEH)	Paracercion melanotum	-1.0901	0.4168	-1.971	-1.0701	-0.3199	1.0055	1196
scale(bio12) / (SEAEH)	Boyeria maclachlani	-0.3006	0.498	-1.3528	-0.2906	0.6509	1.0044	713
scale(bio12) / (SEAEH)	Rhyothemis fuliginosa	-0.169	0.457	-1.0896	-0.148	0.6936	1.005	526
scale(bio12) / (SEAEH)	Sympetrum parvulum	-0.6585	0.4056	-1.4741	-0.6417	0.1186	1.0087	1184
scale(bio12) / (SEAEH)	Sympetrum darwinianum	-0.5858	0.4627	-1.5523	-0.56	0.249	1.0051	859
scale(bio12) / (SEAEH)	Sympetrum danae	-0.0431	0.3851	-0.7745	-0.0542	0.7279	1.011	2246
scale(bio12) / (SEAEH)	Nihonogomphus minor	-0.5904	0.4347	-1.4829	-0.5841	0.2261	1.0356	917
scale(bio12) / (SEAEH)	Somatochlora graeseri	-1.0138	0.428	-1.9211	-0.9925	-0.2286	1.023	957
scale(bio12) / (SEAEH)	Sympetrum croceolum	-0.7018	0.4565	-1.6279	-0.6805	0.1504	1.0086	1045
scale(bio12) / (SEAEH)	Sympecma paedisca	-0.5594	0.4726	-1.5191	-0.5379	0.3341	1.0299	779
scale(bio12) / (SEAEH)	Aeshna juncea	0.3093	0.4779	-0.6585	0.3148	1.2413	1.0123	551
scale(bio15) / (SEAEH)	Ischnura asiatica	0.7137	0.0972	0.5258	0.7126	0.9087	1.0056	2087
scale(bio15) / (SEAEH)	Davidius lunatus	-0.5036	0.1183	-0.7469	-0.4989	-0.2854	1.0016	2466
scale(bio15) / (SEAEH)	Platycnemis phyllopoda	1.0169	0.1948	0.6673	1.0062	1.4276	1.0072	1644
scale(bio15) / (SEAEH)	Paracercion calamorum	0.6158	0.1643	0.2989	0.6162	0.9382	1.0074	3000
scale(bio15) / (SEAEH)	Sieboldius albardae	-0.7156	0.1405	-0.9929	-0.7145	-0.455	1.0039	2547
scale(bio15) / (SEAEH)	Crocothemis servilia	-0.1564	0.2277	-0.6192	-0.1503	0.27	1.001	2648
scale(bio15) / (SEAEH)	Calopteryx japonica	0.2352	0.1233	-0.0019	0.2331	0.4818	1.0009	2193
scale(bio15) / (SEAEH)	Lamelligomphus ringens	0.5811	0.0963	0.3946	0.5794	0.7738	1.0176	3100
scale(bio15) / (SEAEH)	Orthetrum albistylum	0.8078	0.1657	0.4886	0.804	1.1413	1.0067	2846
scale(bio15) / (SEAEH)	Atrocalopteryx atrata	1.0803	0.48	0.3706	0.9859	2.0652	1.0223	160
scale(bio15) / (SEAEH)	Trigomphus citimus	0.1698	0.2216	-0.2255	0.155	0.6487	1.0178	880
scale(bio15) / (SEAEH)	Anax parthenope	0.56	0.2337	0.1101	0.5604	1.0277	1	2420
scale(bio15) / (SEAEH)	Macromia amphigena	0.2977	0.1501	-0.0024	0.2981	0.5894	1.0003	2836
scale(bio15) / (SEAEH)	Deielia phaon	0.1955	0.2049	-0.2125	0.1935	0.5994	1.0024	3000
scale(bio15) / (SEAEH)	Copera annulata	-0.3944	0.3213	-1.0489	-0.3767	0.1764	1.0052	1348
scale(bio15) / (SEAEH)	Sympetrum eroticum	0.4537	0.21	0.0677	0.4452	0.9067	1.0019	2113
scale(bio15) / (SEAEH)	Macromia manchurica	0.1711	0.1791	-0.1802	0.1725	0.516	1.0112	3000
scale(bio15) / (SEAEH)	Ophiogomphus obscurus	0.2209	0.3638	-0.499	0.2204	0.9488	1.0074	1867
scale(bio15) / (SEAEH)	Gomphidia confluens	0.2337	0.1794	-0.1184	0.2296	0.5911	1.0036	3000
scale(bio15) / (SEAEH)	Paracercion hieroglyphicum	0.2582	0.2191	-0.1633	0.2576	0.6849	1.0027	3000
scale(bio15) / (SEAEH)	Anisogomphus maacki	0.2197	0.3687	-0.4782	0.2136	0.9502	1.0137	1458
scale(bio15) / (SEAEH)	Sympetrum depressiusculum	0.2106	0.3325	-0.4732	0.2232	0.8286	1.0017	1189
scale(bio15) / (SEAEH)	Trigomphus melampus	-0.0578	0.2911	-0.6351	-0.0554	0.4744	1.0004	1103
scale(bio15) / (SEAEH)	Orthetrum lineostigma	0.407	0.3016	-0.2006	0.4018	1.0058	1.0017	1969
scale(bio15) / (SEAEH)	Sympetrum pedemontanum	1.0038	0.2787	0.5038	0.9802	1.5947	1.0119	1837
scale(bio15) / (SEAEH)	Shaogomphus postocularis	0.1576	0.3277	-0.4625	0.1515	0.8299	1.0014	1900
scale(bio15) / (SEAEH)	Stylurus annulatus	0.8449	0.2801	0.3107	0.8326	1.4305	1.0039	2486
scale(bio15) / (SEAEH)	Burmagomphus collaris	0.2171	0.2526	-0.2947	0.2239	0.703	1.0024	2411
scale(bio15) / (SEAEH)	Epitheca marginata	0.3069	0.3038	-0.2742	0.3022	0.9027	1.0013	2326
scale(bio15) / (SEAEH)	Pantala flavescens	0.7159	0.2749	0.1911	0.7085	1.2669	1.0075	2466
scale(bio15) / (SEAEH)	Libellula quadrimaculata	-0.5718	0.3931	-1.4669	-0.539	0.1177	1.0333	623
scale(bio15) / (SEAEH)	Pseudothemis zonata	0.5681	0.3017	-0.005	0.5598	1.1647	1.0037	2681
scale(bio15) / (SEAEH)	Sympetrum striolatum	0.9419	0.2916	0.395	0.9353	1.5218	1.0008	2215
scale(bio15) / (SEAEH)	Anotogaster sieboldii	0.0637	0.3509	-0.6351	0.0739	0.7487	1.0169	1842
scale(bio15) / (SEAEH)	Anax nigrofasciatus	0.0617	0.3236	-0.5702	0.0673	0.6872	1.0019	2697
scale(bio15) / (SEAEH)	Enallagma cyathigerum	-0.3625	0.3962	-1.2332	-0.3449	0.3525	1.0216	937
scale(bio15) / (SEAEH)	Orthetrum japonicum	0.2911	0.3342	-0.3675	0.2947	0.9485	1.0019	2019
scale(bio15) / (SEAEH)	Nihonogomphus ruptus	0.0978	0.2641	-0.4175	0.0983	0.6078	1.0013	3071
scale(bio15) / (SEAEH)	Copera tokyoensis	-0.0042	0.3189	-0.635	-0.0087	0.635	1.0028	1665
scale(bio15) / (SEAEH)	Epophthalmia elegans	0.0505	0.3618	-0.6281	0.0543	0.7792	1.0013	1775
scale(bio15) / (SEAEH)	Trigomphus nigripes	0.4627	0.3616	-0.2251	0.4501	1.2285	1.004	1444
scale(bio15) / (SEAEH)	Sympetrum frequens	0.1493	0.4102	-0.6658	0.1519	0.9452	1.0048	1343
scale(bio15) / (SEAEH)	Macromia daimoji	0.3291	0.3028	-0.2471	0.3242	0.9294	1.0011	2313
scale(bio15) / (SEAEH)	Orthetrum melania	0.2614	0.438	-0.5605	0.2612	1.1535	1.0012	1377
scale(bio15) / (SEAEH)	Sinictinogomphus clavatus	0.1931	0.4154	-0.6155	0.1905	1.0478	1.0013	1127
scale(bio15) / (SEAEH)	Paracercion sieboldii	0.6419	0.4093	-0.174	0.6449	1.4372	1.0009	1196
scale(bio15) / (SEAEH)	Sympetrum kunckeli	0.0955	0.3905	-0.6743	0.0997	0.8787	1.0017	2207
scale(bio15) / (SEAEH)	Sympetrum infuscatum	0.807	0.4018	0.009	0.7976	1.6285	1.0051	1568
scale(bio15) / (SEAEH)	Ischnura elegans	0.657	0.399	-0.0823	0.6457	1.4754	1.0127	1518
scale(bio15) / (SEAEH)	Ceriagrion melanurum	0.2804	0.4145	-0.5399	0.2827	1.083	1.0033	1617
scale(bio15) / (SEAEH)	Lyriothemis pachygastra	0.3855	0.4194	-0.4086	0.3862	1.242	1.004	1685
scale(bio15) / (SEAEH)	Aeschnophlebia longistigma	0.4372	0.4016	-0.3301	0.4282	1.2267	1.0028	1731
scale(bio15) / (SEAEH)	Sympetrum flaveolum	-0.199	0.4452	-1.1125	-0.1858	0.6547	1.0108	1237
scale(bio15) / (SEAEH)	Paracercion melanotum	0.2378	0.3988	-0.5458	0.2353	1.0239	1.0009	1953
scale(bio15) / (SEAEH)	Boyeria maclachlani	0.4372	0.4107	-0.3556	0.4252	1.2669	1.008	1267
scale(bio15) / (SEAEH)	Rhyothemis fuliginosa	-0.085	0.4416	-0.9741	-0.0876	0.7696	1.0036	1525
scale(bio15) / (SEAEH)	Sympetrum parvulum	-0.0998	0.4429	-1.0132	-0.0828	0.7659	1.003	1849
scale(bio15) / (SEAEH)	Sympetrum darwinianum	0.4636	0.4588	-0.4133	0.4624	1.3952	1.0014	916
scale(bio15) / (SEAEH)	Sympetrum danae	0.0714	0.4142	-0.7311	0.0769	0.9044	1.0031	2297
scale(bio15) / (SEAEH)	Nihonogomphus minor	0.5057	0.4194	-0.3093	0.4918	1.3652	1.0038	1805
scale(bio15) / (SEAEH)	Somatochlora graeseri	0.2538	0.4388	-0.6614	0.2561	1.1053	1.005	1789
scale(bio15) / (SEAEH)	Sympetrum croceolum	0.2236	0.4506	-0.7091	0.2328	1.1102	1.0123	1364
scale(bio15) / (SEAEH)	Sympecma paedisca	0.1892	0.442	-0.6603	0.186	1.0539	1.001	1574
scale(bio15) / (SEAEH)	Aeshna juncea	0.1882	0.4579	-0.7149	0.1819	1.1048	1.0116	1464
scale(Lentic) / (SEAEH)	Ischnura asiatica	-0.0248	0.0757	-0.1665	-0.028	0.1319	1.002	3000
scale(Lentic) / (SEAEH)	Davidius lunatus	-0.1187	0.0755	-0.2688	-0.118	0.0243	1.0058	2736
scale(Lentic) / (SEAEH)	Platycnemis phyllopoda	0.025	0.1537	-0.2636	0.016	0.3611	1.0007	2805
scale(Lentic) / (SEAEH)	Paracercion calamorum	0.4559	0.151	0.1847	0.4474	0.7734	1.0017	2764
scale(Lentic) / (SEAEH)	Sieboldius albardae	-0.3826	0.101	-0.5888	-0.3802	-0.1916	1.0001	3000
scale(Lentic) / (SEAEH)	Crocothemis servilia	-0.4028	0.1634	-0.7378	-0.3985	-0.095	1.0066	2636
scale(Lentic) / (SEAEH)	Calopteryx japonica	-0.183	0.0792	-0.3396	-0.1817	-0.0282	1.0015	3000
scale(Lentic) / (SEAEH)	Lamelligomphus ringens	-0.3184	0.0781	-0.4759	-0.3186	-0.1696	1.0022	3000
scale(Lentic) / (SEAEH)	Orthetrum albistylum	-0.3154	0.1111	-0.5315	-0.3164	-0.0969	1.0032	2758
scale(Lentic) / (SEAEH)	Atrocalopteryx atrata	-0.1264	0.1929	-0.5053	-0.1249	0.2717	1.0057	1559
scale(Lentic) / (SEAEH)	Trigomphus citimus	-0.5158	0.169	-0.8948	-0.5037	-0.2167	1.0149	1372
scale(Lentic) / (SEAEH)	Anax parthenope	0.0087	0.1428	-0.276	0.0086	0.2999	1.0084	2839
scale(Lentic) / (SEAEH)	Macromia amphigena	-0.1458	0.1234	-0.3822	-0.1474	0.1029	1.0042	3161
scale(Lentic) / (SEAEH)	Deielia phaon	0.2652	0.1372	0.0208	0.2556	0.5577	1.004	3000
scale(Lentic) / (SEAEH)	Copera annulata	0.2574	0.1913	-0.0898	0.2456	0.66	1.0008	2458
scale(Lentic) / (SEAEH)	Sympetrum eroticum	-0.401	0.1822	-0.7721	-0.396	-0.0684	1.0025	2692
scale(Lentic) / (SEAEH)	Macromia manchurica	0.5274	0.2038	0.1898	0.5067	0.9728	1.0047	1826
scale(Lentic) / (SEAEH)	Ophiogomphus obscurus	-0.2857	0.1962	-0.6797	-0.284	0.1037	1.0064	2486
scale(Lentic) / (SEAEH)	Gomphidia confluens	0.0836	0.1325	-0.157	0.0787	0.3505	1.0051	3168
scale(Lentic) / (SEAEH)	Paracercion hieroglyphicum	0.075	0.1847	-0.2748	0.068	0.4646	1.0011	2617
scale(Lentic) / (SEAEH)	Anisogomphus maacki	0.0541	0.2395	-0.3889	0.041	0.5549	1.0113	2067
scale(Lentic) / (SEAEH)	Sympetrum depressiusculum	-0.3174	0.2468	-0.8199	-0.3089	0.151	1.0003	2127
scale(Lentic) / (SEAEH)	Trigomphus melampus	-0.2844	0.2358	-0.7263	-0.2931	0.2275	1.0066	1995
scale(Lentic) / (SEAEH)	Orthetrum lineostigma	-0.3089	0.2063	-0.7353	-0.3039	0.0771	1.0011	2331
scale(Lentic) / (SEAEH)	Sympetrum pedemontanum	-0.337	0.2116	-0.7778	-0.3238	0.0566	1.0037	3000
scale(Lentic) / (SEAEH)	Shaogomphus postocularis	0.5946	0.3114	-0.0222	0.5857	1.242	1.0003	607
scale(Lentic) / (SEAEH)	Stylurus annulatus	0.7881	0.2194	0.3963	0.7781	1.2519	1.0028	2195
scale(Lentic) / (SEAEH)	Burmagomphus collaris	0.3176	0.2249	-0.0531	0.2917	0.8335	1.0036	1929
scale(Lentic) / (SEAEH)	Epitheca marginata	-0.2448	0.2688	-0.7877	-0.2445	0.2772	1.0114	2089
scale(Lentic) / (SEAEH)	Pantala flavescens	-0.3554	0.1902	-0.7527	-0.344	-0.0097	1.0025	3000
scale(Lentic) / (SEAEH)	Libellula quadrimaculata	-0.2688	0.2437	-0.763	-0.2599	0.1898	1.0127	1794
scale(Lentic) / (SEAEH)	Pseudothemis zonata	-0.3633	0.2286	-0.8443	-0.3547	0.0497	1.0021	2535
scale(Lentic) / (SEAEH)	Sympetrum striolatum	-0.2179	0.2124	-0.6401	-0.2115	0.1817	1.0043	2482
scale(Lentic) / (SEAEH)	Anotogaster sieboldii	-0.507	0.2854	-1.1125	-0.4982	0.0353	1.0009	2050
scale(Lentic) / (SEAEH)	Anax nigrofasciatus	-0.2627	0.2292	-0.7387	-0.2579	0.1726	1.0033	3000
scale(Lentic) / (SEAEH)	Enallagma cyathigerum	-0.4352	0.2861	-1.004	-0.4226	0.0975	1.0005	2002
scale(Lentic) / (SEAEH)	Orthetrum japonicum	-0.343	0.2632	-0.8701	-0.3414	0.1815	1.0025	2308
scale(Lentic) / (SEAEH)	Nihonogomphus ruptus	-0.3423	0.2292	-0.8565	-0.3238	0.0534	1.0017	2736
scale(Lentic) / (SEAEH)	Copera tokyoensis	-0.181	0.2838	-0.7404	-0.1839	0.3752	1.0033	1941
scale(Lentic) / (SEAEH)	Epophthalmia elegans	0.1176	0.2563	-0.3961	0.1178	0.6073	1.0026	1200
scale(Lentic) / (SEAEH)	Trigomphus nigripes	0.1885	0.2673	-0.314	0.176	0.7617	1.0021	1711
scale(Lentic) / (SEAEH)	Sympetrum frequens	-0.083	0.2987	-0.6394	-0.0842	0.527	1.0009	1508
scale(Lentic) / (SEAEH)	Macromia daimoji	0.0952	0.1973	-0.3075	0.0971	0.4712	1.0009	2683
scale(Lentic) / (SEAEH)	Orthetrum melania	0.0378	0.2998	-0.5395	0.0309	0.6496	1.0067	1735
scale(Lentic) / (SEAEH)	Sinictinogomphus clavatus	-0.2514	0.3465	-0.9498	-0.2512	0.4171	1.0139	1431
scale(Lentic) / (SEAEH)	Paracercion sieboldii	-0.1121	0.3285	-0.7605	-0.1125	0.5399	1.0074	1719
scale(Lentic) / (SEAEH)	Sympetrum kunckeli	-0.338	0.3176	-0.9714	-0.319	0.2541	1.0011	2033
scale(Lentic) / (SEAEH)	Sympetrum infuscatum	-0.2242	0.2999	-0.8276	-0.2186	0.364	1.0026	2059
scale(Lentic) / (SEAEH)	Ischnura elegans	-0.1761	0.3142	-0.8253	-0.1777	0.4469	0.9996	1897
scale(Lentic) / (SEAEH)	Ceriagrion melanurum	-0.1933	0.3302	-0.8667	-0.1929	0.4702	1.0034	1424
scale(Lentic) / (SEAEH)	Lyriothemis pachygastra	0.151	0.3103	-0.4671	0.1547	0.7913	1.0042	1460
scale(Lentic) / (SEAEH)	Aeschnophlebia longistigma	-0.1763	0.3191	-0.8127	-0.1785	0.4327	1.0058	1828
scale(Lentic) / (SEAEH)	Sympetrum flaveolum	-0.1393	0.3273	-0.7862	-0.1401	0.5078	0.9998	1145
scale(Lentic) / (SEAEH)	Paracercion melanotum	0.0924	0.3097	-0.4837	0.0851	0.7444	1.003	1654
scale(Lentic) / (SEAEH)	Boyeria maclachlani	-0.026	0.3414	-0.672	-0.0374	0.6866	1.0149	1540
scale(Lentic) / (SEAEH)	Rhyothemis fuliginosa	0.1179	0.3097	-0.4839	0.1118	0.737	1.0012	1787
scale(Lentic) / (SEAEH)	Sympetrum parvulum	-0.0743	0.2752	-0.6279	-0.0626	0.4415	1.0009	2233
scale(Lentic) / (SEAEH)	Sympetrum darwinianum	-0.2452	0.3595	-0.9862	-0.2376	0.4336	0.9999	1363
scale(Lentic) / (SEAEH)	Sympetrum danae	-0.3401	0.3335	-1.0394	-0.3253	0.2668	1.0008	2213
scale(Lentic) / (SEAEH)	Nihonogomphus minor	-0.3241	0.3484	-1.0439	-0.3181	0.361	1.0028	1309
scale(Lentic) / (SEAEH)	Somatochlora graeseri	-0.0324	0.3293	-0.6617	-0.0397	0.6324	1.0164	1619
scale(Lentic) / (SEAEH)	Sympetrum croceolum	-0.1707	0.3301	-0.8368	-0.168	0.4616	1.002	1845
scale(Lentic) / (SEAEH)	Sympecma paedisca	-0.1299	0.3414	-0.8172	-0.1321	0.5336	1.0013	1680
scale(Lentic) / (SEAEH)	Aeshna juncea	0.0206	0.3378	-0.6546	0.024	0.6685	1.0104	1550
scale(Lotic) / (SEAEH)	Ischnura asiatica	0.0423	0.0707	-0.0895	0.039	0.1796	1.0016	3000
scale(Lotic) / (SEAEH)	Davidius lunatus	-0.143	0.0733	-0.2874	-0.1426	-0.0001	1.002	3000
scale(Lotic) / (SEAEH)	Platycnemis phyllopoda	0.0861	0.1305	-0.1627	0.0836	0.3463	1.0018	2674
scale(Lotic) / (SEAEH)	Paracercion calamorum	0.419	0.1394	0.1645	0.4114	0.7146	1.0066	2545
scale(Lotic) / (SEAEH)	Sieboldius albardae	0.0608	0.0802	-0.1029	0.0605	0.2209	1.0019	3000
scale(Lotic) / (SEAEH)	Crocothemis servilia	0.0008	0.1512	-0.2952	0.0015	0.3032	1.0049	2671
scale(Lotic) / (SEAEH)	Calopteryx japonica	0.3091	0.1196	0.0922	0.3035	0.5598	1.0038	2835
scale(Lotic) / (SEAEH)	Lamelligomphus ringens	0.1075	0.0748	-0.0381	0.1046	0.2593	1.0027	3246
scale(Lotic) / (SEAEH)	Orthetrum albistylum	0.1162	0.1015	-0.0782	0.1139	0.3185	1.0015	3000
scale(Lotic) / (SEAEH)	Atrocalopteryx atrata	-0.0144	0.1413	-0.3028	-0.0151	0.2608	1.0098	1726
scale(Lotic) / (SEAEH)	Trigomphus citimus	-0.061	0.1605	-0.351	-0.0691	0.2848	1.0142	1839
scale(Lotic) / (SEAEH)	Anax parthenope	-0.0029	0.1305	-0.2517	-0.005	0.2569	1.0005	2822
scale(Lotic) / (SEAEH)	Macromia amphigena	0.1777	0.111	-0.0316	0.1741	0.4107	1.0026	3000
scale(Lotic) / (SEAEH)	Deielia phaon	0.1661	0.1188	-0.0637	0.1648	0.4127	1.0033	2709
scale(Lotic) / (SEAEH)	Copera annulata	-0.137	0.1763	-0.5081	-0.1322	0.2073	1.0191	2570
scale(Lotic) / (SEAEH)	Sympetrum eroticum	0.0766	0.1444	-0.2035	0.0739	0.374	1.0032	3000
scale(Lotic) / (SEAEH)	Macromia manchurica	0.3202	0.1493	0.0517	0.3118	0.6459	1.0039	2267
scale(Lotic) / (SEAEH)	Ophiogomphus obscurus	0.1133	0.1756	-0.2338	0.1145	0.4548	1.0026	2653
scale(Lotic) / (SEAEH)	Gomphidia confluens	0.0974	0.1249	-0.14	0.093	0.3646	1.0007	2721
scale(Lotic) / (SEAEH)	Paracercion hieroglyphicum	0.1985	0.1402	-0.0724	0.1952	0.4794	1.0018	2531
scale(Lotic) / (SEAEH)	Anisogomphus maacki	0.038	0.1875	-0.3318	0.0356	0.4185	1.0008	2012
scale(Lotic) / (SEAEH)	Sympetrum depressiusculum	0.0676	0.1806	-0.2771	0.0661	0.4378	1.0011	2744
scale(Lotic) / (SEAEH)	Trigomphus melampus	-0.1127	0.1966	-0.51	-0.1161	0.2722	1.0014	1959
scale(Lotic) / (SEAEH)	Orthetrum lineostigma	-0.0522	0.1719	-0.3892	-0.0502	0.2949	1.0052	1729
scale(Lotic) / (SEAEH)	Sympetrum pedemontanum	0.11	0.1487	-0.174	0.107	0.4056	1.0015	2814
scale(Lotic) / (SEAEH)	Shaogomphus postocularis	0.2125	0.1921	-0.1364	0.2035	0.6187	1.0066	2032
scale(Lotic) / (SEAEH)	Stylurus annulatus	0.201	0.1426	-0.0596	0.1935	0.5021	1.0151	3000
scale(Lotic) / (SEAEH)	Burmagomphus collaris	0.0958	0.1722	-0.2248	0.0864	0.4655	1.006	1936
scale(Lotic) / (SEAEH)	Epitheca marginata	0.1219	0.1946	-0.2544	0.1208	0.5071	1.0006	2736
scale(Lotic) / (SEAEH)	Pantala flavescens	0.0864	0.1372	-0.1798	0.0867	0.3538	1.0045	2837
scale(Lotic) / (SEAEH)	Libellula quadrimaculata	0.1087	0.1813	-0.2483	0.1066	0.4647	1.0018	2848
scale(Lotic) / (SEAEH)	Pseudothemis zonata	0.2451	0.1349	-0.0122	0.2465	0.5177	1.0003	2803
scale(Lotic) / (SEAEH)	Sympetrum striolatum	-0.0038	0.1594	-0.3171	-0.0025	0.2972	1.0021	3000
scale(Lotic) / (SEAEH)	Anotogaster sieboldii	0.0191	0.1912	-0.3532	0.013	0.3851	1.0072	2601
scale(Lotic) / (SEAEH)	Anax nigrofasciatus	-0.162	0.1781	-0.5434	-0.156	0.1749	1.0154	2214
scale(Lotic) / (SEAEH)	Enallagma cyathigerum	0.0967	0.1848	-0.276	0.0978	0.463	1.0006	2451
scale(Lotic) / (SEAEH)	Orthetrum japonicum	-0.1001	0.1982	-0.5085	-0.0946	0.2834	1.003	2554
scale(Lotic) / (SEAEH)	Nihonogomphus ruptus	0.0111	0.153	-0.31	0.0131	0.2975	1.0017	2695
scale(Lotic) / (SEAEH)	Copera tokyoensis	0.02	0.186	-0.3559	0.0257	0.3786	1.0034	2682
scale(Lotic) / (SEAEH)	Epophthalmia elegans	0.0729	0.1914	-0.2973	0.0718	0.4542	1.0044	2514
scale(Lotic) / (SEAEH)	Trigomphus nigripes	0.2905	0.2096	-0.1037	0.2823	0.7351	1.0042	2152
scale(Lotic) / (SEAEH)	Sympetrum frequens	0.1929	0.186	-0.1637	0.186	0.5709	1.0006	2547
scale(Lotic) / (SEAEH)	Macromia daimoji	0.15	0.166	-0.1875	0.152	0.4709	1.0052	3000
scale(Lotic) / (SEAEH)	Orthetrum melania	0.0079	0.2168	-0.4223	0.0105	0.4483	1.008	1898
scale(Lotic) / (SEAEH)	Sinictinogomphus clavatus	0.114	0.1999	-0.2755	0.1067	0.5062	1.0029	2530
scale(Lotic) / (SEAEH)	Paracercion sieboldii	0.1796	0.2009	-0.206	0.1721	0.5754	0.9998	2715
scale(Lotic) / (SEAEH)	Sympetrum kunckeli	0.1673	0.1789	-0.1725	0.1662	0.535	1.0014	2768
scale(Lotic) / (SEAEH)	Sympetrum infuscatum	0.0935	0.1976	-0.3048	0.0978	0.4964	1.0051	2795
scale(Lotic) / (SEAEH)	Ischnura elegans	0.0046	0.207	-0.4199	0.0114	0.4024	1.0023	2595
scale(Lotic) / (SEAEH)	Ceriagrion melanurum	0.1142	0.1994	-0.2778	0.1101	0.5116	1.0018	2485
scale(Lotic) / (SEAEH)	Lyriothemis pachygastra	0.0552	0.2076	-0.3567	0.0568	0.4718	1.001	2283
scale(Lotic) / (SEAEH)	Aeschnophlebia longistigma	0.1402	0.2033	-0.2462	0.1376	0.546	0.9997	2496
scale(Lotic) / (SEAEH)	Sympetrum flaveolum	0.0445	0.2029	-0.3435	0.0394	0.4379	1.0038	2489
scale(Lotic) / (SEAEH)	Paracercion melanotum	0.0652	0.2011	-0.3326	0.0631	0.4749	1.0007	2450
scale(Lotic) / (SEAEH)	Boyeria maclachlani	0.0311	0.2126	-0.4027	0.0307	0.4504	1.0014	2564
scale(Lotic) / (SEAEH)	Rhyothemis fuliginosa	0.1413	0.1986	-0.2377	0.1363	0.5445	1.0063	2562
scale(Lotic) / (SEAEH)	Sympetrum parvulum	0.0974	0.2025	-0.298	0.0943	0.5092	1.0003	2497
scale(Lotic) / (SEAEH)	Sympetrum darwinianum	0.1206	0.2048	-0.2836	0.1147	0.5425	1.0019	2548
scale(Lotic) / (SEAEH)	Sympetrum danae	0.1616	0.1768	-0.173	0.1589	0.5166	1	3000
scale(Lotic) / (SEAEH)	Nihonogomphus minor	-0.01	0.2059	-0.4382	-0.0006	0.369	1.0086	2529
scale(Lotic) / (SEAEH)	Somatochlora graeseri	0.0614	0.2094	-0.3547	0.0654	0.4839	1.0028	2570
scale(Lotic) / (SEAEH)	Sympetrum croceolum	0.1646	0.2061	-0.2456	0.1624	0.5799	1.0001	2605
scale(Lotic) / (SEAEH)	Sympecma paedisca	0.2823	0.1896	-0.0765	0.2762	0.6709	1.0016	1922
scale(Lotic) / (SEAEH)	Aeshna juncea	0.0876	0.2111	-0.3237	0.0829	0.5141	1.0114	2216
(Detection_Intercept) / (SEAEH)	Ischnura asiatica	-0.9994	0.0748	-1.1438	-0.9993	-0.85	1.0017	3000
(Detection_Intercept) / (SEAEH)	Davidius lunatus	-1.4184	0.0922	-1.6008	-1.4172	-1.2369	1.0053	2848
(Detection_Intercept) / (SEAEH)	Platycnemis phyllopoda	-1.7187	0.1023	-1.9244	-1.7189	-1.5197	1.0021	2481
(Detection_Intercept) / (SEAEH)	Paracercion calamorum	-1.224	0.0883	-1.4023	-1.2239	-1.0479	1.0014	3000
(Detection_Intercept) / (SEAEH)	Sieboldius albardae	-1.3715	0.0991	-1.5688	-1.3694	-1.1808	1.0003	3168
(Detection_Intercept) / (SEAEH)	Crocothemis servilia	-3.1336	0.1727	-3.4529	-3.1426	-2.783	1.0051	1486
(Detection_Intercept) / (SEAEH)	Calopteryx japonica	-2.0029	0.1044	-2.2126	-2.0038	-1.7985	1.0004	2795
(Detection_Intercept) / (SEAEH)	Lamelligomphus ringens	-1.7564	0.1112	-1.9694	-1.7569	-1.5329	1.001	3000
(Detection_Intercept) / (SEAEH)	Orthetrum albistylum	-1.7555	0.1056	-1.9647	-1.756	-1.5484	1.002	2280
(Detection_Intercept) / (SEAEH)	Atrocalopteryx atrata	-2.4707	0.1878	-2.8105	-2.4839	-2.0892	1.0086	216
(Detection_Intercept) / (SEAEH)	Trigomphus citimus	-2.4983	0.2308	-2.9221	-2.5017	-2.0348	1.057	399
(Detection_Intercept) / (SEAEH)	Anax parthenope	-2.4889	0.1873	-2.8705	-2.4882	-2.1312	1.0014	3000
(Detection_Intercept) / (SEAEH)	Macromia amphigena	-2.572	0.2382	-3.0294	-2.5761	-2.0906	1.0006	1441
(Detection_Intercept) / (SEAEH)	Deielia phaon	-2.6882	0.2243	-3.1252	-2.6931	-2.251	1.0024	2323
(Detection_Intercept) / (SEAEH)	Copera annulata	-3.7975	0.2125	-4.199	-3.8053	-3.357	1.0053	1189
(Detection_Intercept) / (SEAEH)	Sympetrum eroticum	-3.0651	0.2757	-3.5728	-3.0743	-2.4952	1.0016	590
(Detection_Intercept) / (SEAEH)	Macromia manchurica	-3.1713	0.2989	-3.7759	-3.1656	-2.5942	1.0062	1022
(Detection_Intercept) / (SEAEH)	Ophiogomphus obscurus	-4.1229	0.2204	-4.5471	-4.126	-3.6881	1.0068	1330
(Detection_Intercept) / (SEAEH)	Gomphidia confluens	-3.2009	0.2964	-3.7967	-3.2004	-2.6171	1.0051	1656
(Detection_Intercept) / (SEAEH)	Paracercion hieroglyphicum	-2.7252	0.2631	-3.2428	-2.7266	-2.2022	1.01	1628
(Detection_Intercept) / (SEAEH)	Anisogomphus maacki	-4.1743	0.234	-4.6342	-4.1742	-3.7063	1.0081	1841
(Detection_Intercept) / (SEAEH)	Sympetrum depressiusculum	-3.7738	0.3761	-4.4519	-3.7884	-2.9961	1.0253	403
(Detection_Intercept) / (SEAEH)	Trigomphus melampus	-4.7336	0.3813	-5.3965	-4.7672	-3.8681	1.0046	219
(Detection_Intercept) / (SEAEH)	Orthetrum lineostigma	-4.3182	0.4348	-5.1256	-4.3325	-3.4094	1.0005	397
(Detection_Intercept) / (SEAEH)	Sympetrum pedemontanum	-2.2917	0.4845	-3.217	-2.3046	-1.3413	1.0154	939
(Detection_Intercept) / (SEAEH)	Shaogomphus postocularis	-5.3354	0.4525	-6.1849	-5.3329	-4.4681	1.0054	321
(Detection_Intercept) / (SEAEH)	Stylurus annulatus	-4.5753	0.4132	-5.4033	-4.5792	-3.7789	1.0005	1331
(Detection_Intercept) / (SEAEH)	Burmagomphus collaris	-3.7469	0.5481	-4.7751	-3.7534	-2.6461	1.0024	423
(Detection_Intercept) / (SEAEH)	Epitheca marginata	-4.5406	0.409	-5.2921	-4.5616	-3.691	1.0061	604
(Detection_Intercept) / (SEAEH)	Pantala flavescens	-3.666	0.4736	-4.601	-3.6598	-2.7586	1.0017	1395
(Detection_Intercept) / (SEAEH)	Libellula quadrimaculata	-4.9737	0.5172	-5.8739	-5.0226	-3.8396	1.117	278
(Detection_Intercept) / (SEAEH)	Pseudothemis zonata	-4.1735	0.5164	-5.1569	-4.1703	-3.2134	1.0246	868
(Detection_Intercept) / (SEAEH)	Sympetrum striolatum	-2.9889	0.5106	-3.9987	-2.9764	-1.9756	1.009	797
(Detection_Intercept) / (SEAEH)	Anotogaster sieboldii	-5.1136	0.3774	-5.8534	-5.1253	-4.3417	1.0044	1051
(Detection_Intercept) / (SEAEH)	Anax nigrofasciatus	-3.6635	0.4814	-4.5999	-3.6689	-2.7232	1.0313	1482
(Detection_Intercept) / (SEAEH)	Enallagma cyathigerum	-5.0146	0.534	-5.9526	-5.0629	-3.8303	1.0432	306
(Detection_Intercept) / (SEAEH)	Orthetrum japonicum	-3.9965	0.5987	-5.0849	-4.0135	-2.7365	1.0717	219
(Detection_Intercept) / (SEAEH)	Nihonogomphus ruptus	-4.2764	0.5908	-5.5061	-4.2529	-3.152	1.003	1322
(Detection_Intercept) / (SEAEH)	Copera tokyoensis	-3.8778	0.6877	-5.1225	-3.9127	-2.4733	1.0366	232
(Detection_Intercept) / (SEAEH)	Epophthalmia elegans	-4.8561	0.6271	-5.9472	-4.8876	-3.5011	1.003	299
(Detection_Intercept) / (SEAEH)	Trigomphus nigripes	-4.4618	0.7646	-5.8108	-4.515	-2.8405	1.0274	184
(Detection_Intercept) / (SEAEH)	Sympetrum frequens	-4.1304	0.5746	-5.1695	-4.1634	-2.898	1.0314	482
(Detection_Intercept) / (SEAEH)	Macromia daimoji	-4.1582	0.6509	-5.4427	-4.1584	-2.9309	1.0234	680
(Detection_Intercept) / (SEAEH)	Orthetrum melania	-5.3681	0.5906	-6.3605	-5.4267	-4.0118	1.0188	221
(Detection_Intercept) / (SEAEH)	Sinictinogomphus clavatus	-5.5002	0.7478	-6.7342	-5.585	-3.7753	1.0458	198
(Detection_Intercept) / (SEAEH)	Paracercion sieboldii	-4.7759	0.7643	-6.1815	-4.8267	-3.1314	1.0266	257
(Detection_Intercept) / (SEAEH)	Sympetrum kunckeli	-5.1387	0.7904	-6.6415	-5.1495	-3.5185	1.0038	373
(Detection_Intercept) / (SEAEH)	Sympetrum infuscatum	-4.9018	0.7998	-6.3866	-4.9173	-3.2828	1.0055	302
(Detection_Intercept) / (SEAEH)	Ischnura elegans	-4.4911	0.7628	-5.8861	-4.5026	-2.8953	1.0021	413
(Detection_Intercept) / (SEAEH)	Ceriagrion melanurum	-4.6099	0.8339	-6.1601	-4.6437	-2.8914	1.0839	252
(Detection_Intercept) / (SEAEH)	Lyriothemis pachygastra	-5.2573	0.9133	-6.9357	-5.3348	-3.3239	1.1854	164
(Detection_Intercept) / (SEAEH)	Aeschnophlebia longistigma	-5.1452	0.7842	-6.5906	-5.1702	-3.5282	1.0121	315
(Detection_Intercept) / (SEAEH)	Sympetrum flaveolum	-5.3525	0.8731	-6.8468	-5.4262	-3.457	1.0358	187
(Detection_Intercept) / (SEAEH)	Paracercion melanotum	-4.8624	0.837	-6.4253	-4.8787	-3.1099	1.0123	295
(Detection_Intercept) / (SEAEH)	Boyeria maclachlani	-5.3405	0.9593	-6.9338	-5.4501	-3.1724	1.0289	161
(Detection_Intercept) / (SEAEH)	Rhyothemis fuliginosa	-5.53	0.9941	-7.334	-5.5681	-3.4837	1.1069	126
(Detection_Intercept) / (SEAEH)	Sympetrum parvulum	-5.215	0.8426	-6.8595	-5.2225	-3.5437	1.0088	603
(Detection_Intercept) / (SEAEH)	Sympetrum darwinianum	-5.3413	1.0007	-6.9975	-5.4681	-3.0786	1.0351	140
(Detection_Intercept) / (SEAEH)	Sympetrum danae	-4.6762	1.0705	-6.8934	-4.6075	-2.7444	1.0102	276
(Detection_Intercept) / (SEAEH)	Nihonogomphus minor	-5.3376	1.0613	-7.19	-5.4373	-3.0964	1.0112	159
(Detection_Intercept) / (SEAEH)	Somatochlora graeseri	-5.2138	0.9684	-6.9091	-5.2827	-3.1102	1.0292	219
(Detection_Intercept) / (SEAEH)	Sympetrum croceolum	-5.926	0.971	-7.7216	-5.9596	-3.9494	1.0357	273
(Detection_Intercept) / (SEAEH)	Sympecma paedisca	-5.6302	1.0057	-7.5289	-5.6609	-3.64	1.0271	291
(Detection_Intercept) / (SEAEH)	Aeshna juncea	-5.7052	1.0644	-7.6581	-5.7761	-3.4481	1.0973	146
Visit Number / (SEAEH)	Ischnura asiatica	0.1299	0.0166	0.0977	0.1297	0.162	0.9999	3000
Visit Number / (SEAEH)	Davidius lunatus	0.1532	0.0203	0.1147	0.1529	0.1931	1.0021	3000
Visit Number / (SEAEH)	Platycnemis phyllopoda	0.0828	0.0198	0.0432	0.0825	0.1205	1.0008	3000
Visit Number / (SEAEH)	Paracercion calamorum	0.1343	0.0186	0.0977	0.1342	0.1712	1.0028	3000
Visit Number / (SEAEH)	Sieboldius albardae	0.1406	0.0226	0.096	0.1408	0.1846	0.9999	3000
Visit Number / (SEAEH)	Crocothemis servilia	0.1718	0.032	0.1089	0.1711	0.234	1.0032	3000
Visit Number / (SEAEH)	Calopteryx japonica	0.1581	0.0193	0.1214	0.1584	0.1969	1.0068	3000
Visit Number / (SEAEH)	Lamelligomphus ringens	0.2209	0.0217	0.1775	0.2212	0.2624	1.0076	3000
Visit Number / (SEAEH)	Orthetrum albistylum	0.1064	0.0211	0.0651	0.1064	0.1469	0.9998	3000
Visit Number / (SEAEH)	Atrocalopteryx atrata	0.0325	0.0259	-0.0188	0.0326	0.0812	1.0001	3000
Visit Number / (SEAEH)	Trigomphus citimus	-0.0187	0.0319	-0.0806	-0.0183	0.0437	1.0005	3000
Visit Number / (SEAEH)	Anax parthenope	0.1976	0.0369	0.1268	0.1975	0.2703	1.0034	3339
Visit Number / (SEAEH)	Macromia amphigena	0.0384	0.0373	-0.0338	0.0383	0.109	1.0007	3000
Visit Number / (SEAEH)	Deielia phaon	0.1552	0.0376	0.0785	0.1557	0.2285	1.0013	3000
Visit Number / (SEAEH)	Copera annulata	0.2392	0.0352	0.1709	0.2394	0.3063	1.0004	2799
Visit Number / (SEAEH)	Sympetrum eroticum	0.0635	0.0374	-0.011	0.0638	0.1346	1	3000
Visit Number / (SEAEH)	Macromia manchurica	0.1229	0.0379	0.048	0.1234	0.1955	1.0036	3000
Visit Number / (SEAEH)	Ophiogomphus obscurus	0.2435	0.0396	0.168	0.2432	0.3245	1.0036	3000
Visit Number / (SEAEH)	Gomphidia confluens	0.1686	0.043	0.083	0.1694	0.2511	1.0016	3000
Visit Number / (SEAEH)	Paracercion hieroglyphicum	0.0459	0.0472	-0.0443	0.046	0.1371	1.0025	3000
Visit Number / (SEAEH)	Anisogomphus maacki	0.1791	0.0429	0.0921	0.1803	0.2605	1.0002	3000
Visit Number / (SEAEH)	Sympetrum depressiusculum	0.0659	0.0548	-0.0462	0.067	0.1728	1.0044	3000
Visit Number / (SEAEH)	Trigomphus melampus	0.2608	0.0605	0.156	0.2554	0.3905	1.0041	571
Visit Number / (SEAEH)	Orthetrum lineostigma	0.1828	0.0542	0.0793	0.1829	0.2897	1.0069	2650
Visit Number / (SEAEH)	Sympetrum pedemontanum	-0.0559	0.0702	-0.1958	-0.0546	0.0786	1.0111	2604
Visit Number / (SEAEH)	Shaogomphus postocularis	0.2878	0.0516	0.1901	0.2875	0.3914	0.9997	2771
Visit Number / (SEAEH)	Stylurus annulatus	0.3136	0.0548	0.2081	0.3127	0.4246	1.0001	3000
Visit Number / (SEAEH)	Burmagomphus collaris	0.0928	0.063	-0.0336	0.0932	0.2128	1.0008	2790
Visit Number / (SEAEH)	Epitheca marginata	0.1764	0.0603	0.061	0.1759	0.296	1.0034	2794
Visit Number / (SEAEH)	Pantala flavescens	0.316	0.0702	0.1813	0.313	0.4566	1	2816
Visit Number / (SEAEH)	Libellula quadrimaculata	0.29	0.0655	0.1623	0.2898	0.4205	1.004	2434
Visit Number / (SEAEH)	Pseudothemis zonata	0.2986	0.0649	0.1701	0.2985	0.4271	1.0002	2827
Visit Number / (SEAEH)	Sympetrum striolatum	-0.0062	0.0741	-0.1536	-0.0066	0.1363	1.0084	3000
Visit Number / (SEAEH)	Anotogaster sieboldii	0.2544	0.0599	0.1323	0.2543	0.3678	1.0026	3000
Visit Number / (SEAEH)	Anax nigrofasciatus	0.3041	0.0864	0.1417	0.3024	0.4817	1.0058	2440
Visit Number / (SEAEH)	Enallagma cyathigerum	0.2657	0.064	0.145	0.2664	0.3938	1.0006	3000
Visit Number / (SEAEH)	Orthetrum japonicum	0.0967	0.0791	-0.0596	0.0973	0.2493	1.0002	2470
Visit Number / (SEAEH)	Nihonogomphus ruptus	0.4387	0.1014	0.2512	0.4368	0.6452	1.0076	2524
Visit Number / (SEAEH)	Copera tokyoensis	0.0188	0.0832	-0.1507	0.0188	0.1802	1.003	2010
Visit Number / (SEAEH)	Epophthalmia elegans	0.1495	0.0741	-0.0007	0.1502	0.2919	1.0043	3000
Visit Number / (SEAEH)	Trigomphus nigripes	0.0363	0.0841	-0.1379	0.0397	0.1892	1.0007	3000
Visit Number / (SEAEH)	Sympetrum frequens	-0.0891	0.0992	-0.2858	-0.0865	0.1002	1.002	3000
Visit Number / (SEAEH)	Macromia daimoji	0.3409	0.1059	0.1418	0.336	0.5587	1.0031	2346
Visit Number / (SEAEH)	Orthetrum melania	0.0686	0.0837	-0.1026	0.0718	0.228	1.0019	2794
Visit Number / (SEAEH)	Sinictinogomphus clavatus	0.1232	0.0916	-0.058	0.1259	0.2938	1.0133	2188
Visit Number / (SEAEH)	Paracercion sieboldii	0.0607	0.1	-0.1426	0.063	0.2474	1.0004	2786
Visit Number / (SEAEH)	Sympetrum kunckeli	0.2711	0.1059	0.0689	0.2689	0.4827	1.0061	1408
Visit Number / (SEAEH)	Sympetrum infuscatum	0.1512	0.0962	-0.0457	0.1505	0.331	1.0045	2593
Visit Number / (SEAEH)	Ischnura elegans	0.088	0.1005	-0.1139	0.0909	0.2765	1.0002	2967
Visit Number / (SEAEH)	Ceriagrion melanurum	0.0203	0.1096	-0.1959	0.0245	0.2361	1.0139	2086
Visit Number / (SEAEH)	Lyriothemis pachygastra	0.1505	0.0959	-0.0412	0.1512	0.3346	1.003	2293
Visit Number / (SEAEH)	Aeschnophlebia longistigma	0.1095	0.1032	-0.1014	0.1096	0.3123	1.0041	2276
Visit Number / (SEAEH)	Sympetrum flaveolum	0.0709	0.1085	-0.1441	0.0709	0.2782	1.0078	1976
Visit Number / (SEAEH)	Paracercion melanotum	0.044	0.112	-0.1817	0.0463	0.2557	0.9996	2956
Visit Number / (SEAEH)	Boyeria maclachlani	0.0276	0.1089	-0.1952	0.0323	0.2309	1.0003	2021
Visit Number / (SEAEH)	Rhyothemis fuliginosa	0.1203	0.1091	-0.0984	0.1228	0.3309	1.0024	2579
Visit Number / (SEAEH)	Sympetrum parvulum	0.2669	0.1144	0.0524	0.264	0.4989	1.0013	2755
Visit Number / (SEAEH)	Sympetrum darwinianum	0.0091	0.1204	-0.2326	0.01	0.2401	1	1416
Visit Number / (SEAEH)	Sympetrum danae	0.2802	0.1229	0.0451	0.2765	0.5314	1.0043	1386
Visit Number / (SEAEH)	Nihonogomphus minor	0.0882	0.1187	-0.1511	0.0927	0.3195	1.0014	1530
Visit Number / (SEAEH)	Somatochlora graeseri	0.0828	0.1177	-0.1465	0.0832	0.309	1.0052	1733
Visit Number / (SEAEH)	Sympetrum croceolum	0.2231	0.1085	0.0122	0.2228	0.4362	1.0021	2132
Visit Number / (SEAEH)	Sympecma paedisca	0.1621	0.1188	-0.0719	0.1635	0.4022	1.0069	2247
Visit Number / (SEAEH)	Aeshna juncea	0.0872	0.118	-0.1516	0.0906	0.3103	1.0052	2239
(Occurrence_Intercept) / (NES)	Platycnemis phyllopoda	1.0134	0.3972	0.3465	0.9672	1.9197	1.0043	1274
(Occurrence_Intercept) / (NES)	Davidius lunatus	1.0375	0.3858	0.3992	0.9983	1.9043	1.0018	2480
(Occurrence_Intercept) / (NES)	Ischnura asiatica	1.7529	0.4913	0.9205	1.7217	2.819	1.0024	1389
(Occurrence_Intercept) / (NES)	Anax parthenope	-0.6226	0.4825	-1.5177	-0.6453	0.4262	1.0118	898
(Occurrence_Intercept) / (NES)	Sieboldius albardae	0.5989	0.6872	-0.4521	0.4882	2.1827	1.0088	1104
(Occurrence_Intercept) / (NES)	Paracercion calamorum	0.6705	0.4081	-0.0521	0.6398	1.5359	1.006	2036
(Occurrence_Intercept) / (NES)	Orthetrum albistylum	0.7078	0.4333	-0.0605	0.6719	1.665	1.0121	1585
(Occurrence_Intercept) / (NES)	Calopteryx japonica	1.9585	0.6735	0.9156	1.8623	3.5403	1.0054	1275
(Occurrence_Intercept) / (NES)	Atrocalopteryx atrata	0.5327	0.5599	-0.4005	0.4759	1.7468	1.0216	1228
(Occurrence_Intercept) / (NES)	Trigomphus citimus	0.6014	0.6316	-0.4786	0.5481	2.0009	1.0254	970
(Occurrence_Intercept) / (NES)	Macromia amphigena	1.3497	0.7763	0.1126	1.2552	3.1115	1.0367	729
(Occurrence_Intercept) / (NES)	Crocothemis servilia	-1.4506	0.5727	-2.5606	-1.4557	-0.2444	1.0033	823
(Occurrence_Intercept) / (NES)	Lamelligomphus ringens	0.1125	0.6324	-0.9769	0.0718	1.4674	1.0253	1035
(Occurrence_Intercept) / (NES)	Sympetrum eroticum	0.0973	0.8694	-1.5138	0.0421	1.9344	1.0153	627
(Occurrence_Intercept) / (NES)	Paracercion hieroglyphicum	-0.3506	0.8548	-1.8176	-0.4414	1.5241	1.0345	568
(Occurrence_Intercept) / (NES)	Gomphidia confluens	0.0509	0.9209	-1.6182	0.0254	2.0161	1.0243	557
(Occurrence_Intercept) / (NES)	Copera annulata	1.0782	1.1867	-0.9376	0.9596	3.6381	1.0279	354
(Occurrence_Intercept) / (NES)	Trigomphus nigripes	0.4972	1.1152	-1.4971	0.4517	2.8564	1.0306	561
(Occurrence_Intercept) / (NES)	Macromia manchurica	-0.3064	1.032	-2.1603	-0.3754	1.9508	1.0536	501
(Occurrence_Intercept) / (NES)	Deielia phaon	0.0413	1.0802	-2.03	0.027	2.1673	1.0013	634
(Occurrence_Intercept) / (NES)	Epitheca marginata	-0.5547	1.1835	-2.7889	-0.5925	1.7898	1.0353	372
(Occurrence_Intercept) / (NES)	Sympetrum frequens	0.2169	1.0953	-1.8263	0.1871	2.4738	1.0196	542
(Occurrence_Intercept) / (NES)	Pseudothemis zonata	-0.6629	1.3929	-2.9483	-0.8053	2.3552	1.056	240
(Occurrence_Intercept) / (NES)	Burmagomphus collaris	0.3242	1.117	-1.8379	0.3049	2.6027	1.0265	455
(Occurrence_Intercept) / (NES)	Anotogaster sieboldii	0.3487	1.1571	-1.7735	0.2554	2.802	1.0215	540
(Occurrence_Intercept) / (NES)	Orthetrum japonicum	0.1859	1.1574	-1.9825	0.1784	2.5586	1.0105	446
(Occurrence_Intercept) / (NES)	Ceriagrion melanurum	-1.1832	1.0979	-3.3219	-1.1735	0.934	1.0288	450
(Occurrence_Intercept) / (NES)	Anax nigrofasciatus	-0.2222	1.4001	-2.8239	-0.2393	2.7859	1.0126	311
(Occurrence_Intercept) / (NES)	Lyriothemis pachygastra	-0.0484	1.2544	-2.4686	-0.0677	2.4541	1.0289	411
(Occurrence_Intercept) / (NES)	Ophiogomphus obscurus	-0.4531	1.1379	-2.5523	-0.49	1.9084	1.012	578
(Occurrence_Intercept) / (NES)	Pantala flavescens	0.1328	1.1507	-1.965	0.0764	2.5529	1.0275	606
(Occurrence_Intercept) / (NES)	Sympetrum pedemontanum	0.0456	1.1882	-2.2656	0.0117	2.5239	1.0483	398
(Occurrence_Intercept) / (NES)	Epophthalmia elegans	0.5717	1.2413	-1.7953	0.5307	3.1973	1.0121	445
(Occurrence_Intercept) / (NES)	Orthetrum melania	-0.9071	1.2272	-3.3772	-0.8971	1.4284	1.0268	409
(Occurrence_Intercept) / (NES)	Aeschnophlebia longistigma	-0.2738	1.191	-2.5352	-0.2993	2.1533	1.0238	496
(Occurrence_Intercept) / (NES)	Anax guttatus	-0.2129	1.4229	-2.8968	-0.2091	2.6464	1.0726	295
(Occurrence_Intercept) / (NES)	Copera tokyoensis	0.2076	1.309	-2.3207	0.2053	2.8591	1.0563	279
(Occurrence_Intercept) / (NES)	Sympetrum infuscatum	-1.0028	1.3464	-3.6504	-1.0142	1.6244	1.031	314
(Occurrence_Intercept) / (NES)	Anisogomphus maacki	0.0864	1.3145	-2.4301	0.078	2.926	1.0262	408
(Occurrence_Intercept) / (NES)	Shaogomphus postocularis	-0.4752	1.4106	-3.2957	-0.4384	2.1862	1.0186	301
(Occurrence_Intercept) / (NES)	Ischnura senegalensis	-1.6206	1.551	-4.6673	-1.6215	1.2771	1.0336	246
scale(bio1) / (NES)	Platycnemis phyllopoda	1.2406	0.4275	0.4872	1.209	2.151	1.0105	1375
scale(bio1) / (NES)	Davidius lunatus	-1.3205	0.4022	-2.199	-1.2919	-0.6297	1.0054	1247
scale(bio1) / (NES)	Ischnura asiatica	0.3072	0.3655	-0.4165	0.3019	1.0008	1.0033	2367
scale(bio1) / (NES)	Anax parthenope	0.4778	0.3837	-0.2504	0.4639	1.2935	1.0018	2548
scale(bio1) / (NES)	Sieboldius albardae	-0.7594	0.5137	-1.9209	-0.7194	0.1193	1.0043	1469
scale(bio1) / (NES)	Paracercion calamorum	1.2828	0.4328	0.5101	1.2543	2.1974	1.0147	1375
scale(bio1) / (NES)	Orthetrum albistylum	1.122	0.4115	0.393	1.0974	1.9969	1.0101	1908
scale(bio1) / (NES)	Calopteryx japonica	0.289	0.4717	-0.7189	0.3107	1.1542	1.005	2309
scale(bio1) / (NES)	Atrocalopteryx atrata	0.991	0.4387	0.2245	0.9659	1.9599	1.0091	1680
scale(bio1) / (NES)	Trigomphus citimus	1.0123	0.4892	0.1324	0.9855	2.0793	1.0117	1917
scale(bio1) / (NES)	Macromia amphigena	-0.1717	0.6717	-1.4856	-0.1509	1.1306	1.0169	1614
scale(bio1) / (NES)	Crocothemis servilia	0.427	0.4343	-0.3738	0.4112	1.3281	1.0003	2503
scale(bio1) / (NES)	Lamelligomphus ringens	0.8303	0.4778	-0.0206	0.7993	1.8345	1.0127	1656
scale(bio1) / (NES)	Sympetrum eroticum	1.0548	0.688	-0.1036	1.0012	2.636	1.0223	1151
scale(bio1) / (NES)	Paracercion hieroglyphicum	0.0652	0.4677	-0.8586	0.0668	1.0211	1.003	1892
scale(bio1) / (NES)	Gomphidia confluens	0.5614	0.582	-0.5626	0.5359	1.7798	1.002	1966
scale(bio1) / (NES)	Copera annulata	0.4744	0.6647	-0.7846	0.4579	1.8327	1.0182	1698
scale(bio1) / (NES)	Trigomphus nigripes	-0.1311	0.659	-1.4612	-0.112	1.0841	1.0031	1886
scale(bio1) / (NES)	Macromia manchurica	0.1954	0.6865	-1.1435	0.1854	1.6061	1.0074	1713
scale(bio1) / (NES)	Deielia phaon	0.205	0.55	-0.8796	0.2004	1.2596	1.0021	2281
scale(bio1) / (NES)	Epitheca marginata	0.2981	0.5916	-0.8186	0.2927	1.5043	1.0006	1811
scale(bio1) / (NES)	Sympetrum frequens	0.644	0.678	-0.6627	0.64	2.0626	1.0064	1608
scale(bio1) / (NES)	Pseudothemis zonata	-0.2362	0.6733	-1.59	-0.2407	1.084	1.0007	1368
scale(bio1) / (NES)	Burmagomphus collaris	0.8872	0.813	-0.5721	0.8318	2.6788	1.015	935
scale(bio1) / (NES)	Anotogaster sieboldii	0.1659	0.6627	-1.1567	0.1598	1.4992	1.0127	1847
scale(bio1) / (NES)	Orthetrum japonicum	0.5162	0.6952	-0.8495	0.5007	1.8904	1.0017	1539
scale(bio1) / (NES)	Ceriagrion melanurum	1.2247	0.7478	-0.048	1.1512	2.8698	1.0012	1136
scale(bio1) / (NES)	Anax nigrofasciatus	-0.213	0.6897	-1.5828	-0.1976	1.1572	1.0015	1577
scale(bio1) / (NES)	Lyriothemis pachygastra	0.7899	0.811	-0.6735	0.7431	2.5452	1.0037	1089
scale(bio1) / (NES)	Ophiogomphus obscurus	-0.3132	0.7674	-1.8957	-0.284	1.1694	1.0056	1048
scale(bio1) / (NES)	Pantala flavescens	0.8692	0.7199	-0.4559	0.8358	2.4242	1.004	1425
scale(bio1) / (NES)	Sympetrum pedemontanum	1.0597	0.8229	-0.469	1.013	2.8712	1.0062	1251
scale(bio1) / (NES)	Epophthalmia elegans	0.1656	0.7608	-1.3571	0.1572	1.6641	1.0136	1397
scale(bio1) / (NES)	Orthetrum melania	1.1474	0.7301	-0.1233	1.1154	2.7168	1.0099	1364
scale(bio1) / (NES)	Aeschnophlebia longistigma	1.0673	0.8327	-0.4171	1.0089	2.9059	1.015	1023
scale(bio1) / (NES)	Anax guttatus	0.0173	0.6555	-1.2795	0.0292	1.364	1.0243	1078
scale(bio1) / (NES)	Copera tokyoensis	0.2593	0.7568	-1.3247	0.2766	1.7016	1.0016	1440
scale(bio1) / (NES)	Sympetrum infuscatum	0.6964	0.8125	-0.8121	0.673	2.4338	1.0203	1263
scale(bio1) / (NES)	Anisogomphus maacki	-0.0279	0.7747	-1.6195	-0.0011	1.4229	1.0002	1030
scale(bio1) / (NES)	Shaogomphus postocularis	0.1328	0.8008	-1.5156	0.1532	1.6726	1.0056	1195
scale(bio1) / (NES)	Ischnura senegalensis	1.0657	0.6763	-0.1053	1.0175	2.5807	1.0089	1654
scale(bio12) / (NES)	Platycnemis phyllopoda	-0.18	0.5299	-1.2058	-0.1709	0.7823	1.0003	1588
scale(bio12) / (NES)	Davidius lunatus	0.321	0.2828	-0.2105	0.3168	0.9052	1.0006	2258
scale(bio12) / (NES)	Ischnura asiatica	-0.9094	0.4314	-1.8648	-0.8863	-0.1352	1.0038	1432
scale(bio12) / (NES)	Anax parthenope	-1.1509	0.4063	-2.0156	-1.1168	-0.4344	1.0019	1790
scale(bio12) / (NES)	Sieboldius albardae	-0.0911	0.3887	-0.9995	-0.0595	0.6086	1.0135	1523
scale(bio12) / (NES)	Paracercion calamorum	-1.327	0.43	-2.2729	-1.2885	-0.5791	1.0044	1295
scale(bio12) / (NES)	Orthetrum albistylum	-0.0247	0.3895	-0.7413	-0.0375	0.7732	1.004	2639
scale(bio12) / (NES)	Calopteryx japonica	-1.0429	0.4506	-1.9835	-1.0127	-0.2107	1.0048	1944
scale(bio12) / (NES)	Atrocalopteryx atrata	-0.9775	0.4665	-1.9457	-0.9648	-0.0859	1.0003	1954
scale(bio12) / (NES)	Trigomphus citimus	-0.6888	0.4994	-1.6828	-0.6769	0.2618	1.0198	2382
scale(bio12) / (NES)	Macromia amphigena	-0.8957	0.4752	-1.8833	-0.8763	-0.0456	1.0061	2164
scale(bio12) / (NES)	Crocothemis servilia	-1.4469	0.4493	-2.4811	-1.4017	-0.6882	1.0008	1690
scale(bio12) / (NES)	Lamelligomphus ringens	-1.069	0.4853	-2.1435	-1.0239	-0.24	1.0088	1340
scale(bio12) / (NES)	Sympetrum eroticum	-0.2947	0.5436	-1.3324	-0.3075	0.8363	1.0106	2114
scale(bio12) / (NES)	Paracercion hieroglyphicum	-1.1483	0.521	-2.3661	-1.1006	-0.2646	1.0018	1831
scale(bio12) / (NES)	Gomphidia confluens	-0.6924	0.555	-1.875	-0.6744	0.3446	1.0035	1979
scale(bio12) / (NES)	Copera annulata	-0.124	0.6194	-1.2508	-0.1399	1.2369	1.0132	1174
scale(bio12) / (NES)	Trigomphus nigripes	-0.7076	0.625	-2.0164	-0.6907	0.4929	1.0068	1965
scale(bio12) / (NES)	Macromia manchurica	-1.1867	0.597	-2.5105	-1.1429	-0.1498	1.0039	1514
scale(bio12) / (NES)	Deielia phaon	-0.4335	0.7236	-1.8916	-0.4299	1.0841	1.0008	1369
scale(bio12) / (NES)	Epitheca marginata	-1.0821	0.5916	-2.4611	-1.0157	-0.0607	1.0051	1368
scale(bio12) / (NES)	Sympetrum frequens	0.1629	0.8612	-1.4035	0.1004	2.0132	1.0129	631
scale(bio12) / (NES)	Pseudothemis zonata	-0.4391	0.6719	-1.8981	-0.4037	0.8005	1.0164	1010
scale(bio12) / (NES)	Burmagomphus collaris	-0.5697	0.699	-1.9947	-0.5624	0.8511	1.0036	1365
scale(bio12) / (NES)	Anotogaster sieboldii	-0.3327	0.6649	-1.6276	-0.3403	1.0199	1.0032	1452
scale(bio12) / (NES)	Orthetrum japonicum	-0.5658	0.6769	-1.9401	-0.5508	0.7585	1.0162	1244
scale(bio12) / (NES)	Ceriagrion melanurum	-0.4789	0.6593	-1.8547	-0.4688	0.7755	1.0111	1821
scale(bio12) / (NES)	Anax nigrofasciatus	-0.2535	0.7257	-1.6738	-0.2419	1.2172	1.0048	1223
scale(bio12) / (NES)	Lyriothemis pachygastra	-0.0733	0.7022	-1.435	-0.0937	1.3711	1.0144	1051
scale(bio12) / (NES)	Ophiogomphus obscurus	-0.8794	0.6489	-2.2431	-0.841	0.316	1.0007	1723
scale(bio12) / (NES)	Pantala flavescens	-0.4053	0.5126	-1.4127	-0.4068	0.6177	1.0005	1903
scale(bio12) / (NES)	Sympetrum pedemontanum	-0.6281	0.66	-2.0704	-0.6076	0.613	1.0009	1804
scale(bio12) / (NES)	Epophthalmia elegans	-0.5964	0.7205	-2.0564	-0.5758	0.8054	1.0043	1335
scale(bio12) / (NES)	Orthetrum melania	-0.1702	0.5626	-1.2161	-0.176	0.9846	1.0106	1350
scale(bio12) / (NES)	Aeschnophlebia longistigma	-0.6293	0.6683	-2.0052	-0.6037	0.686	1.0005	1556
scale(bio12) / (NES)	Anax guttatus	-0.0366	0.6078	-1.2088	-0.0595	1.2392	1.0286	954
scale(bio12) / (NES)	Copera tokyoensis	-0.2288	0.7984	-1.7306	-0.2581	1.4686	1.018	965
scale(bio12) / (NES)	Sympetrum infuscatum	-0.6462	0.6231	-1.9377	-0.6485	0.5385	1.0047	1944
scale(bio12) / (NES)	Anisogomphus maacki	-0.5806	0.7379	-2.1382	-0.5732	0.8465	1.0221	1487
scale(bio12) / (NES)	Shaogomphus postocularis	-0.5847	0.7488	-2.0923	-0.5657	0.9368	1.0027	1099
scale(bio12) / (NES)	Ischnura senegalensis	-0.2458	0.5194	-1.2577	-0.2548	0.8113	1.0218	1672
scale(bio15) / (NES)	Platycnemis phyllopoda	-0.2272	0.2696	-0.7814	-0.2229	0.2891	1.0003	1681
scale(bio15) / (NES)	Davidius lunatus	-0.4844	0.2928	-1.0894	-0.4786	0.0544	1.0056	2348
scale(bio15) / (NES)	Ischnura asiatica	0.1097	0.3241	-0.4981	0.1047	0.7713	1.0002	2021
scale(bio15) / (NES)	Anax parthenope	0.0127	0.3163	-0.5897	0.0028	0.6686	1.0024	2333
scale(bio15) / (NES)	Sieboldius albardae	-0.2904	0.3731	-1.092	-0.2756	0.4027	1.009	2072
scale(bio15) / (NES)	Paracercion calamorum	0.1472	0.3297	-0.4553	0.1333	0.8185	1.0056	2067
scale(bio15) / (NES)	Orthetrum albistylum	-0.5498	0.3165	-1.2045	-0.5333	0.0311	1.0031	2172
scale(bio15) / (NES)	Calopteryx japonica	-0.3221	0.3894	-1.1349	-0.3077	0.4196	0.9999	2515
scale(bio15) / (NES)	Atrocalopteryx atrata	-0.5943	0.3237	-1.2516	-0.5796	0.0244	1.0039	2289
scale(bio15) / (NES)	Trigomphus citimus	-0.3673	0.3455	-1.0809	-0.3497	0.291	1.0011	2610
scale(bio15) / (NES)	Macromia amphigena	-0.6667	0.4729	-1.6761	-0.6115	0.1445	1.0021	1678
scale(bio15) / (NES)	Crocothemis servilia	-0.7065	0.3782	-1.5403	-0.6729	-0.0564	1.011	1569
scale(bio15) / (NES)	Lamelligomphus ringens	-0.2526	0.3307	-0.9206	-0.2439	0.3896	1.0152	1841
scale(bio15) / (NES)	Sympetrum eroticum	-0.2916	0.3925	-1.0918	-0.2833	0.4473	1.0009	2139
scale(bio15) / (NES)	Paracercion hieroglyphicum	-0.5316	0.3502	-1.2734	-0.505	0.1038	1.0054	1325
scale(bio15) / (NES)	Gomphidia confluens	-0.1883	0.3834	-0.9351	-0.1874	0.5641	1.0014	2045
scale(bio15) / (NES)	Copera annulata	-0.1141	0.4233	-0.9722	-0.1229	0.7449	1.005	2065
scale(bio15) / (NES)	Trigomphus nigripes	-0.2137	0.3804	-0.9984	-0.209	0.5424	1.0034	2263
scale(bio15) / (NES)	Macromia manchurica	-0.3167	0.4103	-1.218	-0.2924	0.4348	1.0167	1515
scale(bio15) / (NES)	Deielia phaon	-0.2576	0.4254	-1.132	-0.2589	0.6025	1.0077	2233
scale(bio15) / (NES)	Epitheca marginata	-0.1209	0.4564	-1.0184	-0.1366	0.856	1.0053	2113
scale(bio15) / (NES)	Sympetrum frequens	-0.2927	0.4435	-1.1813	-0.2878	0.588	1.0119	2095
scale(bio15) / (NES)	Pseudothemis zonata	-0.1384	0.3953	-0.9149	-0.1469	0.655	1.0079	2309
scale(bio15) / (NES)	Burmagomphus collaris	-0.2134	0.4471	-1.1151	-0.2184	0.6875	1.0035	2176
scale(bio15) / (NES)	Anotogaster sieboldii	-0.2822	0.4475	-1.1746	-0.2739	0.6044	1.0021	2438
scale(bio15) / (NES)	Orthetrum japonicum	-0.0959	0.4657	-0.9835	-0.1213	0.8308	1.0023	1781
scale(bio15) / (NES)	Ceriagrion melanurum	-0.5725	0.4393	-1.5411	-0.5272	0.1931	1.0121	2002
scale(bio15) / (NES)	Anax nigrofasciatus	-0.2639	0.4228	-1.1737	-0.2513	0.5327	1.0014	2113
scale(bio15) / (NES)	Lyriothemis pachygastra	-0.3035	0.4232	-1.1621	-0.2931	0.5085	1.0058	1699
scale(bio15) / (NES)	Ophiogomphus obscurus	-0.3406	0.412	-1.1813	-0.3283	0.4597	1.0027	1768
scale(bio15) / (NES)	Pantala flavescens	-0.4731	0.4284	-1.4189	-0.4483	0.3201	1.0047	2383
scale(bio15) / (NES)	Sympetrum pedemontanum	-0.3265	0.4835	-1.3745	-0.3114	0.5948	1.0159	1474
scale(bio15) / (NES)	Epophthalmia elegans	-0.2295	0.4074	-1.0274	-0.2281	0.5858	1.0084	2394
scale(bio15) / (NES)	Orthetrum melania	-0.5162	0.4676	-1.5451	-0.474	0.2814	1.0167	1872
scale(bio15) / (NES)	Aeschnophlebia longistigma	-0.3007	0.4618	-1.2415	-0.2954	0.6209	1.0137	1986
scale(bio15) / (NES)	Anax guttatus	-0.4126	0.4522	-1.4042	-0.3888	0.4735	1.0002	1513
scale(bio15) / (NES)	Copera tokyoensis	0.0835	0.4976	-0.7555	0.0365	1.1998	1.0118	1053
scale(bio15) / (NES)	Sympetrum infuscatum	-0.5386	0.4419	-1.5125	-0.5127	0.248	1.0076	1828
scale(bio15) / (NES)	Anisogomphus maacki	-0.2964	0.4688	-1.2295	-0.2972	0.6447	1.0083	2027
scale(bio15) / (NES)	Shaogomphus postocularis	0.0134	0.4993	-0.8964	-0.0182	1.1192	1.0054	1241
scale(bio15) / (NES)	Ischnura senegalensis	-0.4209	0.4599	-1.4355	-0.3859	0.4041	1.0065	2052
scale(Lentic) / (NES)	Platycnemis phyllopoda	-0.0158	0.2234	-0.4318	-0.0218	0.4438	1.0009	2266
scale(Lentic) / (NES)	Davidius lunatus	-0.0322	0.2609	-0.5184	-0.0501	0.5316	1.004	2426
scale(Lentic) / (NES)	Ischnura asiatica	-0.2721	0.2799	-0.8234	-0.2764	0.2851	1.009	2415
scale(Lentic) / (NES)	Anax parthenope	-0.3932	0.3937	-1.205	-0.3795	0.3447	1.0053	2292
scale(Lentic) / (NES)	Sieboldius albardae	-0.1285	0.4187	-0.8476	-0.1587	0.9142	1.0029	1805
scale(Lentic) / (NES)	Paracercion calamorum	0.016	0.3214	-0.5571	-0.0031	0.7199	1.0085	2711
scale(Lentic) / (NES)	Orthetrum albistylum	-0.4434	0.3408	-1.1581	-0.4269	0.1786	1.0068	2309
scale(Lentic) / (NES)	Calopteryx japonica	-0.4509	0.4838	-1.331	-0.4865	0.6594	1.0046	2077
scale(Lentic) / (NES)	Atrocalopteryx atrata	0.0131	0.4331	-0.6781	-0.0429	1.0451	1.0061	2338
scale(Lentic) / (NES)	Trigomphus citimus	-0.8858	0.5765	-2.2097	-0.81	0.0529	1.0022	1092
scale(Lentic) / (NES)	Macromia amphigena	0.3459	0.5871	-0.5114	0.2392	1.6996	1.0051	1101
scale(Lentic) / (NES)	Crocothemis servilia	-0.4734	0.4389	-1.4201	-0.4273	0.3048	1.0004	2100
scale(Lentic) / (NES)	Lamelligomphus ringens	0.6075	0.6426	-0.3109	0.5022	2.2679	1.0053	781
scale(Lentic) / (NES)	Sympetrum eroticum	-0.1902	0.5013	-1.1927	-0.187	0.8122	1.0081	2383
scale(Lentic) / (NES)	Paracercion hieroglyphicum	0.2336	0.376	-0.3638	0.1821	1.1168	1.0008	1683
scale(Lentic) / (NES)	Gomphidia confluens	-0.0987	0.5338	-1.0985	-0.1049	1.1256	1.0066	1985
scale(Lentic) / (NES)	Copera annulata	0.4181	0.617	-0.5999	0.347	1.8232	1.0015	817
scale(Lentic) / (NES)	Trigomphus nigripes	-0.219	0.6352	-1.5366	-0.2072	1.0192	1.0041	1423
scale(Lentic) / (NES)	Macromia manchurica	0.4465	0.5514	-0.323	0.3329	1.8356	1.009	772
scale(Lentic) / (NES)	Deielia phaon	-0.2516	0.6008	-1.5254	-0.2417	0.9634	1.0051	1515
scale(Lentic) / (NES)	Epitheca marginata	-0.3829	0.6043	-1.7681	-0.3323	0.6962	1.0055	1683
scale(Lentic) / (NES)	Sympetrum frequens	-0.4308	0.636	-1.9529	-0.3711	0.6739	1.0075	1482
scale(Lentic) / (NES)	Pseudothemis zonata	0.3067	0.4778	-0.5312	0.263	1.351	1.0014	1220
scale(Lentic) / (NES)	Burmagomphus collaris	0.3063	0.6028	-0.6503	0.2241	1.7443	1.0037	1108
scale(Lentic) / (NES)	Anotogaster sieboldii	-0.5804	0.7182	-2.2069	-0.4906	0.5947	1.0065	1187
scale(Lentic) / (NES)	Orthetrum japonicum	-0.2746	0.6302	-1.6802	-0.2525	0.9837	1.0017	1642
scale(Lentic) / (NES)	Ceriagrion melanurum	0.0018	0.538	-1.0403	-0.0159	1.1681	1.0019	1761
scale(Lentic) / (NES)	Anax nigrofasciatus	-0.0583	0.5587	-1.1241	-0.0758	1.1512	1.0031	1955
scale(Lentic) / (NES)	Lyriothemis pachygastra	-0.5903	0.6855	-2.2372	-0.4943	0.5316	1.0086	1049
scale(Lentic) / (NES)	Ophiogomphus obscurus	0.1745	0.6455	-0.9061	0.0969	1.6572	1	1388
scale(Lentic) / (NES)	Pantala flavescens	-0.2359	0.6398	-1.6079	-0.2157	1.008	1.0023	1718
scale(Lentic) / (NES)	Sympetrum pedemontanum	-0.0155	0.5822	-1.1008	-0.0506	1.278	1.0041	1901
scale(Lentic) / (NES)	Epophthalmia elegans	-0.0953	0.5856	-1.2509	-0.1156	1.1189	1.0242	1717
scale(Lentic) / (NES)	Orthetrum melania	-0.1478	0.5958	-1.3128	-0.1549	1.1569	1.002	1807
scale(Lentic) / (NES)	Aeschnophlebia longistigma	-0.1604	0.6316	-1.4353	-0.1628	1.1644	1.0062	1835
scale(Lentic) / (NES)	Anax guttatus	-0.2777	0.6429	-1.6405	-0.2482	0.994	1.0042	1485
scale(Lentic) / (NES)	Copera tokyoensis	-0.289	0.6561	-1.7501	-0.2526	1.0121	1.0066	1560
scale(Lentic) / (NES)	Sympetrum infuscatum	-0.2137	0.625	-1.5041	-0.2093	1.0882	1.0065	1503
scale(Lentic) / (NES)	Anisogomphus maacki	0.2824	0.6527	-0.7784	0.1837	1.7776	1.0089	954
scale(Lentic) / (NES)	Shaogomphus postocularis	0.4158	0.4983	-0.3233	0.3285	1.5992	1.0035	1012
scale(Lentic) / (NES)	Ischnura senegalensis	-0.1301	0.5934	-1.2941	-0.1204	1.0872	1.0037	1746
scale(Lotic) / (NES)	Platycnemis phyllopoda	-0.0949	0.2552	-0.578	-0.1047	0.4346	1.0006	3080
scale(Lotic) / (NES)	Davidius lunatus	0.1215	0.2677	-0.3485	0.097	0.6945	1.0005	2383
scale(Lotic) / (NES)	Ischnura asiatica	0.2816	0.3106	-0.2579	0.2655	0.9419	1.0005	2201
scale(Lotic) / (NES)	Anax parthenope	-0.1419	0.2938	-0.7332	-0.1341	0.4089	1.0005	2197
scale(Lotic) / (NES)	Sieboldius albardae	0.0447	0.3045	-0.5112	0.0243	0.6999	1.0035	2477
scale(Lotic) / (NES)	Paracercion calamorum	0.2621	0.2652	-0.2012	0.2436	0.8295	1.0008	2429
scale(Lotic) / (NES)	Orthetrum albistylum	0.2523	0.2902	-0.2537	0.2267	0.8806	1.0093	2254
scale(Lotic) / (NES)	Calopteryx japonica	0.3073	0.4022	-0.3883	0.2784	1.2167	1.0065	1704
scale(Lotic) / (NES)	Atrocalopteryx atrata	-0.0439	0.298	-0.6191	-0.0523	0.6122	1.0001	2322
scale(Lotic) / (NES)	Trigomphus citimus	0.1643	0.4009	-0.542	0.1329	1.0657	1.0023	1765
scale(Lotic) / (NES)	Macromia amphigena	0.1742	0.413	-0.5728	0.1353	1.0843	0.9997	2361
scale(Lotic) / (NES)	Crocothemis servilia	-0.1943	0.3189	-0.8855	-0.1703	0.379	1.002	2445
scale(Lotic) / (NES)	Lamelligomphus ringens	0.4638	0.4692	-0.2436	0.388	1.581	1.0025	1317
scale(Lotic) / (NES)	Sympetrum eroticum	0.0216	0.3918	-0.7191	0.0162	0.8654	1.0013	2637
scale(Lotic) / (NES)	Paracercion hieroglyphicum	-0.3042	0.3964	-1.1474	-0.2839	0.4207	1.0009	1711
scale(Lotic) / (NES)	Gomphidia confluens	0.3549	0.3789	-0.2832	0.3252	1.1802	1.0083	1868
scale(Lotic) / (NES)	Copera annulata	0.0341	0.4384	-0.8159	0.0174	0.9657	0.9998	1875
scale(Lotic) / (NES)	Trigomphus nigripes	-0.0038	0.448	-0.8887	-0.0064	0.9502	1.0062	1584
scale(Lotic) / (NES)	Macromia manchurica	0.1311	0.4214	-0.658	0.1155	1.0196	1.0029	2150
scale(Lotic) / (NES)	Deielia phaon	0.2256	0.3355	-0.3892	0.2039	0.9709	1.0066	1891
scale(Lotic) / (NES)	Epitheca marginata	0.0955	0.3944	-0.6537	0.0862	0.9234	1.0047	1721
scale(Lotic) / (NES)	Sympetrum frequens	-0.0154	0.4437	-0.925	-0.0079	0.8596	1.0009	2218
scale(Lotic) / (NES)	Pseudothemis zonata	0.4958	0.3369	-0.0698	0.4684	1.2223	1.0092	1490
scale(Lotic) / (NES)	Burmagomphus collaris	0.1922	0.4048	-0.5294	0.1684	1.0554	1.0125	2036
scale(Lotic) / (NES)	Anotogaster sieboldii	0.1397	0.4123	-0.6694	0.1133	1.0416	1.0017	2140
scale(Lotic) / (NES)	Orthetrum japonicum	-0.057	0.4452	-0.9968	-0.0358	0.8147	1.0023	2244
scale(Lotic) / (NES)	Ceriagrion melanurum	0.2982	0.4361	-0.4854	0.2547	1.249	1.0068	1948
scale(Lotic) / (NES)	Anax nigrofasciatus	-0.1532	0.4354	-1.0902	-0.1302	0.6832	1.0067	1935
scale(Lotic) / (NES)	Lyriothemis pachygastra	-0.1358	0.44	-1.1082	-0.12	0.6834	1.001	2232
scale(Lotic) / (NES)	Ophiogomphus obscurus	-0.0286	0.4204	-0.9097	-0.0161	0.79	1.0015	2303
scale(Lotic) / (NES)	Pantala flavescens	0.0876	0.4397	-0.7538	0.0776	1.0633	1.0008	2384
scale(Lotic) / (NES)	Sympetrum pedemontanum	0.1368	0.4459	-0.6803	0.114	1.1072	1.0034	2000
scale(Lotic) / (NES)	Epophthalmia elegans	0.193	0.4564	-0.6238	0.1603	1.2251	1.0115	1749
scale(Lotic) / (NES)	Orthetrum melania	0.2229	0.4401	-0.5522	0.1927	1.2453	1.0027	1755
scale(Lotic) / (NES)	Aeschnophlebia longistigma	0.0802	0.4447	-0.8093	0.0771	0.9844	1.0068	1969
scale(Lotic) / (NES)	Anax guttatus	0.4077	0.4166	-0.3101	0.3724	1.3414	1.003	1039
scale(Lotic) / (NES)	Copera tokyoensis	-0.0822	0.4574	-1.0811	-0.0597	0.7804	1.004	1962
scale(Lotic) / (NES)	Sympetrum infuscatum	0.2297	0.4457	-0.5879	0.1965	1.2009	1.0046	2117
scale(Lotic) / (NES)	Anisogomphus maacki	0.1648	0.4488	-0.6767	0.1346	1.1529	1.0036	1480
scale(Lotic) / (NES)	Shaogomphus postocularis	-0.164	0.4664	-1.2211	-0.1209	0.6512	1.0003	1744
scale(Lotic) / (NES)	Ischnura senegalensis	0.0731	0.442	-0.8078	0.0674	0.99	1.003	2217
(Detection_Intercept) / (NES)	Platycnemis phyllopoda	-0.3121	0.2586	-0.8306	-0.3057	0.1925	1.0031	3000
(Detection_Intercept) / (NES)	Davidius lunatus	-0.7807	0.2865	-1.3649	-0.7782	-0.2539	1.001	2828
(Detection_Intercept) / (NES)	Ischnura asiatica	-0.651	0.2625	-1.1847	-0.6438	-0.1534	1.0003	3000
(Detection_Intercept) / (NES)	Anax parthenope	-1.0039	0.3402	-1.6673	-0.9961	-0.3467	1.0069	2012
(Detection_Intercept) / (NES)	Sieboldius albardae	-1.4147	0.3566	-2.0992	-1.4251	-0.7001	1.0024	1759
(Detection_Intercept) / (NES)	Paracercion calamorum	-0.7113	0.2768	-1.2585	-0.7072	-0.1686	1.0061	3000
(Detection_Intercept) / (NES)	Orthetrum albistylum	-0.5857	0.2625	-1.116	-0.5827	-0.0747	1.0007	3000
(Detection_Intercept) / (NES)	Calopteryx japonica	-1.0039	0.2551	-1.5078	-1.0087	-0.5021	1.0004	2720
(Detection_Intercept) / (NES)	Atrocalopteryx atrata	-1.4917	0.3281	-2.1372	-1.4894	-0.8594	1.0042	2790
(Detection_Intercept) / (NES)	Trigomphus citimus	-1.6354	0.316	-2.2832	-1.6298	-1.027	1.0122	2450
(Detection_Intercept) / (NES)	Macromia amphigena	-2.3827	0.3349	-3.057	-2.3799	-1.7416	1.0048	2721
(Detection_Intercept) / (NES)	Crocothemis servilia	-1.2873	0.3837	-2.0006	-1.2889	-0.5385	1.003	1550
(Detection_Intercept) / (NES)	Lamelligomphus ringens	-1.7117	0.3755	-2.4439	-1.7227	-0.9449	1.0052	2493
(Detection_Intercept) / (NES)	Sympetrum eroticum	-2.2467	0.4009	-3.013	-2.2527	-1.4041	1.0039	1471
(Detection_Intercept) / (NES)	Paracercion hieroglyphicum	-2.3192	0.4833	-3.259	-2.3253	-1.3421	1.0057	1037
(Detection_Intercept) / (NES)	Gomphidia confluens	-2.3847	0.4469	-3.2095	-2.4071	-1.447	1.0037	1279
(Detection_Intercept) / (NES)	Copera annulata	-3.2038	0.4734	-4.0839	-3.2275	-2.2191	1.0091	790
(Detection_Intercept) / (NES)	Trigomphus nigripes	-3.3725	0.492	-4.3138	-3.3816	-2.3454	1.009	961
(Detection_Intercept) / (NES)	Macromia manchurica	-3.0069	0.536	-4.0009	-3.0265	-1.9211	1.0182	893
(Detection_Intercept) / (NES)	Deielia phaon	-2.9045	0.5418	-3.8886	-2.9356	-1.7302	1.0014	1129
(Detection_Intercept) / (NES)	Epitheca marginata	-2.9749	0.6078	-4.1003	-3.0081	-1.668	1.0178	543
(Detection_Intercept) / (NES)	Sympetrum frequens	-3.2498	0.5466	-4.2423	-3.28	-2.1048	1.0068	1068
(Detection_Intercept) / (NES)	Pseudothemis zonata	-2.8984	0.7592	-4.2716	-2.9499	-1.2927	1.0169	397
(Detection_Intercept) / (NES)	Burmagomphus collaris	-3.3849	0.5503	-4.4257	-3.403	-2.1979	1.0184	787
(Detection_Intercept) / (NES)	Anotogaster sieboldii	-3.4064	0.5429	-4.4422	-3.4206	-2.2854	1.009	938
(Detection_Intercept) / (NES)	Orthetrum japonicum	-3.3744	0.5542	-4.3966	-3.3974	-2.2478	1.0079	864
(Detection_Intercept) / (NES)	Ceriagrion melanurum	-2.9524	0.6368	-4.1375	-2.9811	-1.5851	1.0182	730
(Detection_Intercept) / (NES)	Anax nigrofasciatus	-3.2975	0.6657	-4.4903	-3.3535	-1.8565	1.0157	536
(Detection_Intercept) / (NES)	Lyriothemis pachygastra	-3.2945	0.6559	-4.3941	-3.3597	-1.8235	1.0281	446
(Detection_Intercept) / (NES)	Ophiogomphus obscurus	-3.2829	0.5838	-4.3563	-3.3093	-2.0573	1.0022	935
(Detection_Intercept) / (NES)	Pantala flavescens	-3.5574	0.5825	-4.6247	-3.5814	-2.3431	1.0086	1163
(Detection_Intercept) / (NES)	Sympetrum pedemontanum	-3.5372	0.6165	-4.6682	-3.5659	-2.1948	1.0423	643
(Detection_Intercept) / (NES)	Epophthalmia elegans	-3.9508	0.614	-5.0787	-3.9786	-2.7061	1.0022	829
(Detection_Intercept) / (NES)	Orthetrum melania	-3.4261	0.698	-4.6955	-3.4649	-1.9077	1.0194	518
(Detection_Intercept) / (NES)	Aeschnophlebia longistigma	-3.8417	0.6402	-5.0237	-3.8636	-2.5258	1.0065	852
(Detection_Intercept) / (NES)	Anax guttatus	-3.8796	0.7595	-5.1844	-3.9486	-2.1374	1.0508	391
(Detection_Intercept) / (NES)	Copera tokyoensis	-4.0159	0.6839	-5.2422	-4.0549	-2.5685	1.0352	482
(Detection_Intercept) / (NES)	Sympetrum infuscatum	-3.6814	0.773	-5.081	-3.7256	-2.0777	1.0079	607
(Detection_Intercept) / (NES)	Anisogomphus maacki	-4.151	0.6986	-5.4644	-4.1694	-2.6509	1.0129	637
(Detection_Intercept) / (NES)	Shaogomphus postocularis	-3.9335	0.7929	-5.3129	-4.0004	-2.2099	1.0241	458
(Detection_Intercept) / (NES)	Ischnura senegalensis	-3.5224	0.9621	-5.1751	-3.6284	-1.3946	1.0335	362
Visit Number / (NES)	Platycnemis phyllopoda	0.2338	0.2013	-0.1372	0.2268	0.6613	1.0075	2453
Visit Number / (NES)	Davidius lunatus	0.435	0.2056	0.0628	0.4262	0.8659	1.0017	2992
Visit Number / (NES)	Ischnura asiatica	0.3333	0.2011	-0.0478	0.3234	0.7523	1.0006	3000
Visit Number / (NES)	Anax parthenope	0.2672	0.2203	-0.1588	0.2624	0.7005	1.002	3000
Visit Number / (NES)	Sieboldius albardae	0.3229	0.2	-0.0679	0.3126	0.7366	1.0063	2808
Visit Number / (NES)	Paracercion calamorum	0.3671	0.2111	-0.0236	0.3609	0.8048	1.005	3000
Visit Number / (NES)	Orthetrum albistylum	0.2469	0.1859	-0.1023	0.241	0.6252	1.0003	3000
Visit Number / (NES)	Calopteryx japonica	0.2178	0.1888	-0.1394	0.2148	0.6043	1.0007	3000
Visit Number / (NES)	Atrocalopteryx atrata	0.2294	0.2049	-0.1619	0.2296	0.6498	1.0015	3172
Visit Number / (NES)	Trigomphus citimus	0.2411	0.2118	-0.1741	0.2375	0.6693	1.0007	3000
Visit Number / (NES)	Macromia amphigena	0.4703	0.2219	0.0578	0.4594	0.9379	1.0004	2663
Visit Number / (NES)	Crocothemis servilia	0.2653	0.238	-0.185	0.2633	0.7545	1.003	2591
Visit Number / (NES)	Lamelligomphus ringens	0.0416	0.2255	-0.4525	0.0518	0.4383	1.0001	3000
Visit Number / (NES)	Sympetrum eroticum	0.1966	0.2262	-0.2684	0.2002	0.6445	0.9997	3000
Visit Number / (NES)	Paracercion hieroglyphicum	0.2908	0.2312	-0.1455	0.2892	0.7459	1.0028	2460
Visit Number / (NES)	Gomphidia confluens	0.1622	0.2311	-0.3058	0.1647	0.6202	1.002	3000
Visit Number / (NES)	Copera annulata	0.2114	0.2206	-0.2286	0.2154	0.616	1.0035	3000
Visit Number / (NES)	Trigomphus nigripes	0.4218	0.2424	-0.0244	0.4164	0.9305	1.0006	3000
Visit Number / (NES)	Macromia manchurica	0.2987	0.2421	-0.1636	0.2873	0.8063	1.0013	3000
Visit Number / (NES)	Deielia phaon	0.0852	0.255	-0.4481	0.0999	0.5719	1.0001	3000
Visit Number / (NES)	Epitheca marginata	0.1273	0.2607	-0.415	0.1324	0.604	1.0073	2821
Visit Number / (NES)	Sympetrum frequens	0.0454	0.2589	-0.529	0.068	0.5092	1.0018	2830
Visit Number / (NES)	Pseudothemis zonata	0.1145	0.2546	-0.4207	0.127	0.5827	1.0016	2828
Visit Number / (NES)	Burmagomphus collaris	0.147	0.2421	-0.3349	0.1517	0.611	1.0045	2734
Visit Number / (NES)	Anotogaster sieboldii	0.1451	0.2472	-0.3672	0.1534	0.6018	1.003	3000
Visit Number / (NES)	Orthetrum japonicum	0.1614	0.2498	-0.3617	0.1712	0.6423	1.0037	3000
Visit Number / (NES)	Ceriagrion melanurum	0.1318	0.256	-0.4138	0.1426	0.614	1.0032	2727
Visit Number / (NES)	Anax nigrofasciatus	0.1658	0.2586	-0.3764	0.172	0.6595	1.0008	3000
Visit Number / (NES)	Lyriothemis pachygastra	0.1023	0.2508	-0.435	0.1196	0.5667	0.9998	3000
Visit Number / (NES)	Ophiogomphus obscurus	0.1647	0.2499	-0.3436	0.169	0.6432	1.0026	2806
Visit Number / (NES)	Pantala flavescens	0.1612	0.2537	-0.3642	0.171	0.6282	1.0008	3000
Visit Number / (NES)	Sympetrum pedemontanum	0.0647	0.2665	-0.4878	0.0867	0.5353	1.0009	3000
Visit Number / (NES)	Epophthalmia elegans	0.1748	0.2535	-0.3603	0.1794	0.6496	1.0008	3000
Visit Number / (NES)	Orthetrum melania	0.126	0.259	-0.408	0.1386	0.6057	1.0017	3000
Visit Number / (NES)	Aeschnophlebia longistigma	0.1412	0.2557	-0.4062	0.1497	0.6269	0.9998	3000
Visit Number / (NES)	Anax guttatus	0.2388	0.2487	-0.2791	0.2449	0.7355	1.0008	3301
Visit Number / (NES)	Copera tokyoensis	0.1849	0.2479	-0.3125	0.1895	0.6698	1.0079	2807
Visit Number / (NES)	Sympetrum infuscatum	0.0953	0.2741	-0.4911	0.1083	0.6077	1.0083	3000
Visit Number / (NES)	Anisogomphus maacki	0.1915	0.2591	-0.349	0.2017	0.6917	1.0004	2496
Visit Number / (NES)	Shaogomphus postocularis	0.1967	0.2606	-0.3247	0.2032	0.6809	1.0042	2542
Visit Number / (NES)	Ischnura senegalensis	0.2652	0.2443	-0.2171	0.2673	0.7344	1.0005	3000

## Sheet: Sheet2
Korean name	Scientific Name		Korean name	Scientific Name
아시아실잠자리	Ischnura asiatica		작은실잠자리	Aciagrion migratum
쇠측범잠자리	Davidius lunatus		큰무늬왕잠자리	Aeschnophlebia anisoptera
방울실잠자리	Platycnemis phyllopoda		긴무늬왕잠자리	Aeschnophlebia longistigma
등검은실잠자리	Paracercion calamorum		애별박이왕잠자리	Aeshna caerulea
어리장수잠자리	Sieboldius albardae		참별박이왕잠자리	Aeshna crenata
고추잠자리	Crocothemis servilia		별박이왕잠자리	Aeshna juncea
물잠자리	Calopteryx japonica		하늘별박이왕잠자리	Aeshna mixta
노란측범잠자리	Lamelligomphus ringens		도깨비왕잠자리	Anaciaeschna martini
밀잠자리	Orthetrum albistylum		남방왕잠자리	Anax guttatus
검은물잠자리	Atrocalopteryx atrata		먹줄왕잠자리	Anax nigrofasciatus
가시측범잠자리	Trigomphus citimus		왕잠자리	Anax parthenope
왕잠자리	Anax parthenope		마아키측범잠자리	Anisogomphus maacki
잔산잠자리	Macromia amphigena		장수잠자리	Anotogaster sieboldii
밀잠자리붙이	Deielia phaon		노란배측범잠자리	Asiagomphus coreanus
자실잠자리	Copera annulata		산측범잠자리	Asiagomphus melanopsoides
두점박이좀잠자리	Sympetrum eroticum		노란산측범잠자리	Asiagomphus pryeri
만주잔산잠자리	Macromia manchurica		검은물잠자리	Atrocalopteryx atrata
측범잠자리	Ophiogomphus obscurus		한국개미허리왕잠자리	Boyeria karubei
어리부채장수잠자리	Gomphidia confluens		개미허리왕잠자리	Boyeria maclachlani
등줄실잠자리	Paracercion hieroglyphicum		남색이마잠자리	Brachydiplax chalybea
마아키측범잠자리	Anisogomphus maacki		자루측범잠자리	Burmagomphus collaris
대륙고추좀잠자리	Sympetrum depressiusculum		물잠자리	Calopteryx japonica
애측범잠자리	Trigomphus melampus		새노란실잠자리	Ceriagrion auranticum
홀쭉밀잠자리	Orthetrum lineostigma		노란실잠자리	Ceriagrion melanurum
날개띠좀잠자리	Sympetrum pedemontanum		연분홍실잠자리	Ceriagrion nipponicum
어리측범잠자리	Shaogomphus postocularis		독수리잠자리	Chlorogomphus brunneus
호리측범잠자리	Stylurus annulatus		시골실잠자리	Coenagrion ecornutum
자루측범잠자리	Burmagomphus collaris		북방청띠실잠자리	Coenagrion hastulatum
언저리잠자리	Epitheca marginata		큰실잠자리	Coenagrion hylas
된장잠자리	Pantala flavescens		참실잠자리	Coenagrion johanssoni
넉점박이잠자리	Libellula quadrimaculata		북방실잠자리	Coenagrion lanceolatum
노란허리잠자리	Pseudothemis zonata		자실잠자리	Copera annulata
대륙좀잠자리	Sympetrum striolatum		큰자실잠자리	Copera tokyoensis
장수잠자리	Anotogaster sieboldii		청동잠자리	Cordulia aenea
먹줄왕잠자리	Anax nigrofasciatus		고추잠자리	Crocothemis servilia
알락실잠자리	Enallagma cyathigerum		검은쇠측범잠자리	Davidius fujiama
중간밀잠자리	Orthetrum japonicum		쇠측범잠자리	Davidius lunatus
고려측범잠자리	Nihonogomphus ruptus		작은쇠측범잠자리	Davidius moiwanus
큰자실잠자리	Copera tokyoensis		검은얼굴쇠측범잠자리	Davidius nanus
산잠자리	Epophthalmia elegans		밀잠자리붙이	Deielia phaon
검정측범잠자리	Trigomphus nigripes		알락실잠자리	Enallagma cyathigerum
고추좀잠자리	Sympetrum frequens		북알락실잠자리	Enallagma deserti
노란잔산잠자리	Macromia daimoji		백두산옛잠자리	Epiophlebia sinensis
큰밀잠자리	Orthetrum melania		언저리잠자리	Epitheca marginata
부채장수잠자리	Sinictinogomphus clavatus		산잠자리	Epophthalmia elegans
왕등줄실잠자리	Paracercion sieboldii		어리부채장수잠자리	Gomphidia confluens
흰얼굴좀잠자리	Sympetrum kunckeli		남방잘록허리왕잠자리	Gynacantha basiguttata
깃동잠자리	Sympetrum infuscatum		잘록허리왕잠자리	Gynacantha japonica
북방아시아실잠자리	Ischnura elegans		가는실잠자리	Indolestes peregrinus
노란실잠자리	Ceriagrion melanurum		아시아실잠자리	Ischnura asiatica
배치레잠자리	Lyriothemis pachygastra		북방아시아실잠자리	Ischnura elegans
긴무늬왕잠자리	Aeschnophlebia longistigma		푸른아시아실잠자리	Ischnura senegalensis
붉은좀잠자리	Sympetrum flaveolum		노란측범잠자리	Lamelligomphus ringens
작은등줄실잠자리	Paracercion melanotum		북청실잠자리	Lestes dryas
개미허리왕잠자리	Boyeria maclachlani		좀청실잠자리	Lestes japonicus
나비잠자리	Rhyothemis fuliginosa		청실잠자리	Lestes sponsa
애기좀잠자리	Sympetrum parvulum		큰청실잠자리	Lestes temporalis
여름좀잠자리	Sympetrum darwinianum		진주잠자리	Leucorrhinia dubia
검정좀잠자리	Sympetrum danae		큰진주잠자리	Leucorrhinia intermedia
꼬마측범잠자리	Nihonogomphus minor		대모잠자리	Libellula angelina
밑노란잠자리	Somatochlora graeseri		넉점박이잠자리	Libellula quadrimaculata
노란잠자리	Sympetrum croceolum		배치레잠자리	Lyriothemis pachygastra
묵은실잠자리	Sympecma paedisca		잔산잠자리	Macromia amphigena
별박이왕잠자리	Aeshna juncea		노란잔산잠자리	Macromia daimoji
아시아실잠자리	Ischnura asiatica		만주잔산잠자리	Macromia manchurica
쇠측범잠자리	Davidius lunatus		검은날개물잠자리	Matrona basilaris
방울실잠자리	Platycnemis phyllopoda		담색물잠자리	Mnais pruinosa
등검은실잠자리	Paracercion calamorum		점박이황등색실잠자리	Mortonagrion hirosei
어리장수잠자리	Sieboldius albardae		황등색실잠자리	Mortonagrion selenion
고추잠자리	Crocothemis servilia		한국꼬마잠자리	Nannophya koreana
물잠자리	Calopteryx japonica		청동실잠자리	Nehalennia speciosa
노란측범잠자리	Lamelligomphus ringens		먹날개잠자리	Neurothemis fluctuans
밀잠자리	Orthetrum albistylum		꼬마측범잠자리	Nihonogomphus minor
검은물잠자리	Atrocalopteryx atrata		고려측범잠자리	Nihonogomphus ruptus
가시측범잠자리	Trigomphus citimus		측범잠자리	Ophiogomphus obscurus
왕잠자리	Anax parthenope		밀잠자리	Orthetrum albistylum
잔산잠자리	Macromia amphigena		중간밀잠자리	Orthetrum japonicum
밀잠자리붙이	Deielia phaon		홀쭉밀잠자리	Orthetrum lineostigma
자실잠자리	Copera annulata		남밀잠자리	Orthetrum luzonicum
두점박이좀잠자리	Sympetrum eroticum		큰밀잠자리	Orthetrum melania
만주잔산잠자리	Macromia manchurica		된장잠자리	Pantala flavescens
측범잠자리	Ophiogomphus obscurus		등검은실잠자리	Paracercion calamorum
어리부채장수잠자리	Gomphidia confluens		등줄실잠자리	Paracercion hieroglyphicum
등줄실잠자리	Paracercion hieroglyphicum		작은등줄실잠자리	Paracercion melanotum
마아키측범잠자리	Anisogomphus maacki		큰등줄실잠자리	Paracercion plagiosum
대륙고추좀잠자리	Sympetrum depressiusculum		왕등줄실잠자리	Paracercion sieboldii
애측범잠자리	Trigomphus melampus		왕실잠자리	Paracercion v-nigrum
홀쭉밀잠자리	Orthetrum lineostigma		방울실잠자리	Platycnemis phyllopoda
날개띠좀잠자리	Sympetrum pedemontanum		황줄왕잠자리	Polycanthagyna melanictera
어리측범잠자리	Shaogomphus postocularis		비도실잠자리	Pseudagrion pilidorsum
호리측범잠자리	Stylurus annulatus		노란허리잠자리	Pseudothemis zonata
자루측범잠자리	Burmagomphus collaris		나비잠자리	Rhyothemis fuliginosa
언저리잠자리	Epitheca marginata		얼룩날개나비잠자리	Rhyothemis variegata
된장잠자리	Pantala flavescens		한라별왕잠자리	Sarasaeschna pryeri
넉점박이잠자리	Libellula quadrimaculata		어리측범잠자리	Shaogomphus postocularis
노란허리잠자리	Pseudothemis zonata		어리장수잠자리	Sieboldius albardae
대륙좀잠자리	Sympetrum striolatum		부채장수잠자리	Sinictinogomphus clavatus
장수잠자리	Anotogaster sieboldii		북방잠자리	Somatochlora alpestris
먹줄왕잠자리	Anax nigrofasciatus		밑노란잠자리붙이	Somatochlora arctica
알락실잠자리	Enallagma cyathigerum		백두산북방잠자리	Somatochlora clavata
중간밀잠자리	Orthetrum japonicum		북해도북방잠자리	Somatochlora exuberata
고려측범잠자리	Nihonogomphus ruptus		밑노란잠자리	Somatochlora graeseri
큰자실잠자리	Copera tokyoensis		참북방잠자리	Somatochlora metallica
산잠자리	Epophthalmia elegans		삼지연북방잠자리	Somatochlora viridiaenea
검정측범잠자리	Trigomphus nigripes		호리측범잠자리	Stylurus annulatus
고추좀잠자리	Sympetrum frequens		안경잡이측범잠자리	Stylurus oculatus
노란잔산잠자리	Macromia daimoji		묵은실잠자리	Sympecma paedisca
큰밀잠자리	Orthetrum melania		산깃동잠자리	Sympetrum baccha
부채장수잠자리	Sinictinogomphus clavatus		긴꼬리고추잠자리	Sympetrum cordulegaster
왕등줄실잠자리	Paracercion sieboldii		노란잠자리	Sympetrum croceolum
흰얼굴좀잠자리	Sympetrum kunckeli		검정좀잠자리	Sympetrum danae
깃동잠자리	Sympetrum infuscatum		여름좀잠자리	Sympetrum darwinianum
북방아시아실잠자리	Ischnura elegans		대륙고추좀잠자리	Sympetrum depressiusculum
노란실잠자리	Ceriagrion melanurum		두점박이좀잠자리	Sympetrum eroticum
배치레잠자리	Lyriothemis pachygastra		붉은좀잠자리	Sympetrum flaveolum
긴무늬왕잠자리	Aeschnophlebia longistigma		두점배좀잠자리	Sympetrum fonscolombii
붉은좀잠자리	Sympetrum flaveolum		고추좀잠자리	Sympetrum frequens
작은등줄실잠자리	Paracercion melanotum		깃동잠자리	Sympetrum infuscatum
개미허리왕잠자리	Boyeria maclachlani		흰얼굴좀잠자리	Sympetrum kunckeli
나비잠자리	Rhyothemis fuliginosa		온수평좀잠자리	Sympetrum onsupyongensis
애기좀잠자리	Sympetrum parvulum		애기좀잠자리	Sympetrum parvulum
여름좀잠자리	Sympetrum darwinianum		날개띠좀잠자리	Sympetrum pedemontanum
검정좀잠자리	Sympetrum danae		보천보좀잠자리	Sympetrum pochonboensis
꼬마측범잠자리	Nihonogomphus minor		들깃동잠자리	Sympetrum risi
밑노란잠자리	Somatochlora graeseri		하나잠자리	Sympetrum speciosum
노란잠자리	Sympetrum croceolum		대륙좀잠자리	Sympetrum striolatum
묵은실잠자리	Sympecma paedisca		진노란잠자리	Sympetrum uniforme
별박이왕잠자리	Aeshna juncea		만주좀잠자리	Sympetrum vulgatum
아시아실잠자리	Ischnura asiatica		점박이잠자리	Tholymis tillarga
쇠측범잠자리	Davidius lunatus		날개잠자리	Tramea virginia
방울실잠자리	Platycnemis phyllopoda		가시측범잠자리	Trigomphus citimus
등검은실잠자리	Paracercion calamorum		애측범잠자리	Trigomphus melampus
어리장수잠자리	Sieboldius albardae		검정측범잠자리	Trigomphus nigripes
고추잠자리	Crocothemis servilia
물잠자리	Calopteryx japonica
노란측범잠자리	Lamelligomphus ringens
밀잠자리	Orthetrum albistylum
검은물잠자리	Atrocalopteryx atrata
가시측범잠자리	Trigomphus citimus
왕잠자리	Anax parthenope
잔산잠자리	Macromia amphigena
밀잠자리붙이	Deielia phaon
자실잠자리	Copera annulata
두점박이좀잠자리	Sympetrum eroticum
만주잔산잠자리	Macromia manchurica
측범잠자리	Ophiogomphus obscurus
어리부채장수잠자리	Gomphidia confluens
등줄실잠자리	Paracercion hieroglyphicum
마아키측범잠자리	Anisogomphus maacki
대륙고추좀잠자리	Sympetrum depressiusculum
애측범잠자리	Trigomphus melampus
홀쭉밀잠자리	Orthetrum lineostigma
날개띠좀잠자리	Sympetrum pedemontanum
어리측범잠자리	Shaogomphus postocularis
호리측범잠자리	Stylurus annulatus
자루측범잠자리	Burmagomphus collaris
언저리잠자리	Epitheca marginata
된장잠자리	Pantala flavescens
넉점박이잠자리	Libellula quadrimaculata
노란허리잠자리	Pseudothemis zonata
대륙좀잠자리	Sympetrum striolatum
장수잠자리	Anotogaster sieboldii
먹줄왕잠자리	Anax nigrofasciatus
알락실잠자리	Enallagma cyathigerum
중간밀잠자리	Orthetrum japonicum
고려측범잠자리	Nihonogomphus ruptus
큰자실잠자리	Copera tokyoensis
산잠자리	Epophthalmia elegans
검정측범잠자리	Trigomphus nigripes
고추좀잠자리	Sympetrum frequens
노란잔산잠자리	Macromia daimoji
큰밀잠자리	Orthetrum melania
부채장수잠자리	Sinictinogomphus clavatus
왕등줄실잠자리	Paracercion sieboldii
흰얼굴좀잠자리	Sympetrum kunckeli
깃동잠자리	Sympetrum infuscatum
북방아시아실잠자리	Ischnura elegans
노란실잠자리	Ceriagrion melanurum
배치레잠자리	Lyriothemis pachygastra
긴무늬왕잠자리	Aeschnophlebia longistigma
붉은좀잠자리	Sympetrum flaveolum
작은등줄실잠자리	Paracercion melanotum
개미허리왕잠자리	Boyeria maclachlani
나비잠자리	Rhyothemis fuliginosa
애기좀잠자리	Sympetrum parvulum
여름좀잠자리	Sympetrum darwinianum
검정좀잠자리	Sympetrum danae
꼬마측범잠자리	Nihonogomphus minor
밑노란잠자리	Somatochlora graeseri
노란잠자리	Sympetrum croceolum
묵은실잠자리	Sympecma paedisca
별박이왕잠자리	Aeshna juncea
아시아실잠자리	Ischnura asiatica
쇠측범잠자리	Davidius lunatus
방울실잠자리	Platycnemis phyllopoda
등검은실잠자리	Paracercion calamorum
어리장수잠자리	Sieboldius albardae
고추잠자리	Crocothemis servilia
물잠자리	Calopteryx japonica
노란측범잠자리	Lamelligomphus ringens
밀잠자리	Orthetrum albistylum
검은물잠자리	Atrocalopteryx atrata
가시측범잠자리	Trigomphus citimus
왕잠자리	Anax parthenope
잔산잠자리	Macromia amphigena
밀잠자리붙이	Deielia phaon
자실잠자리	Copera annulata
두점박이좀잠자리	Sympetrum eroticum
만주잔산잠자리	Macromia manchurica
측범잠자리	Ophiogomphus obscurus
어리부채장수잠자리	Gomphidia confluens
등줄실잠자리	Paracercion hieroglyphicum
마아키측범잠자리	Anisogomphus maacki
대륙고추좀잠자리	Sympetrum depressiusculum
애측범잠자리	Trigomphus melampus
홀쭉밀잠자리	Orthetrum lineostigma
날개띠좀잠자리	Sympetrum pedemontanum
어리측범잠자리	Shaogomphus postocularis
호리측범잠자리	Stylurus annulatus
자루측범잠자리	Burmagomphus collaris
언저리잠자리	Epitheca marginata
된장잠자리	Pantala flavescens
넉점박이잠자리	Libellula quadrimaculata
노란허리잠자리	Pseudothemis zonata
대륙좀잠자리	Sympetrum striolatum
장수잠자리	Anotogaster sieboldii
먹줄왕잠자리	Anax nigrofasciatus
알락실잠자리	Enallagma cyathigerum
중간밀잠자리	Orthetrum japonicum
고려측범잠자리	Nihonogomphus ruptus
큰자실잠자리	Copera tokyoensis
산잠자리	Epophthalmia elegans
검정측범잠자리	Trigomphus nigripes
고추좀잠자리	Sympetrum frequens
노란잔산잠자리	Macromia daimoji
큰밀잠자리	Orthetrum melania
부채장수잠자리	Sinictinogomphus clavatus
왕등줄실잠자리	Paracercion sieboldii
흰얼굴좀잠자리	Sympetrum kunckeli
깃동잠자리	Sympetrum infuscatum
북방아시아실잠자리	Ischnura elegans
노란실잠자리	Ceriagrion melanurum
배치레잠자리	Lyriothemis pachygastra
긴무늬왕잠자리	Aeschnophlebia longistigma
붉은좀잠자리	Sympetrum flaveolum
작은등줄실잠자리	Paracercion melanotum
개미허리왕잠자리	Boyeria maclachlani
나비잠자리	Rhyothemis fuliginosa
애기좀잠자리	Sympetrum parvulum
여름좀잠자리	Sympetrum darwinianum
검정좀잠자리	Sympetrum danae
꼬마측범잠자리	Nihonogomphus minor
밑노란잠자리	Somatochlora graeseri
노란잠자리	Sympetrum croceolum
묵은실잠자리	Sympecma paedisca
별박이왕잠자리	Aeshna juncea
아시아실잠자리	Ischnura asiatica
쇠측범잠자리	Davidius lunatus
방울실잠자리	Platycnemis phyllopoda
등검은실잠자리	Paracercion calamorum
어리장수잠자리	Sieboldius albardae
고추잠자리	Crocothemis servilia
물잠자리	Calopteryx japonica
노란측범잠자리	Lamelligomphus ringens
밀잠자리	Orthetrum albistylum
검은물잠자리	Atrocalopteryx atrata
가시측범잠자리	Trigomphus citimus
왕잠자리	Anax parthenope
잔산잠자리	Macromia amphigena
밀잠자리붙이	Deielia phaon
자실잠자리	Copera annulata
두점박이좀잠자리	Sympetrum eroticum
만주잔산잠자리	Macromia manchurica
측범잠자리	Ophiogomphus obscurus
어리부채장수잠자리	Gomphidia confluens
등줄실잠자리	Paracercion hieroglyphicum
마아키측범잠자리	Anisogomphus maacki
대륙고추좀잠자리	Sympetrum depressiusculum
애측범잠자리	Trigomphus melampus
홀쭉밀잠자리	Orthetrum lineostigma
날개띠좀잠자리	Sympetrum pedemontanum
어리측범잠자리	Shaogomphus postocularis
호리측범잠자리	Stylurus annulatus
자루측범잠자리	Burmagomphus collaris
언저리잠자리	Epitheca marginata
된장잠자리	Pantala flavescens
넉점박이잠자리	Libellula quadrimaculata
노란허리잠자리	Pseudothemis zonata
대륙좀잠자리	Sympetrum striolatum
장수잠자리	Anotogaster sieboldii
먹줄왕잠자리	Anax nigrofasciatus
알락실잠자리	Enallagma cyathigerum
중간밀잠자리	Orthetrum japonicum
고려측범잠자리	Nihonogomphus ruptus
큰자실잠자리	Copera tokyoensis
산잠자리	Epophthalmia elegans
검정측범잠자리	Trigomphus nigripes
고추좀잠자리	Sympetrum frequens
노란잔산잠자리	Macromia daimoji
큰밀잠자리	Orthetrum melania
부채장수잠자리	Sinictinogomphus clavatus
왕등줄실잠자리	Paracercion sieboldii
흰얼굴좀잠자리	Sympetrum kunckeli
깃동잠자리	Sympetrum infuscatum
북방아시아실잠자리	Ischnura elegans
노란실잠자리	Ceriagrion melanurum
배치레잠자리	Lyriothemis pachygastra
긴무늬왕잠자리	Aeschnophlebia longistigma
붉은좀잠자리	Sympetrum flaveolum
작은등줄실잠자리	Paracercion melanotum
개미허리왕잠자리	Boyeria maclachlani
나비잠자리	Rhyothemis fuliginosa
애기좀잠자리	Sympetrum parvulum
여름좀잠자리	Sympetrum darwinianum
검정좀잠자리	Sympetrum danae
꼬마측범잠자리	Nihonogomphus minor
밑노란잠자리	Somatochlora graeseri
노란잠자리	Sympetrum croceolum
묵은실잠자리	Sympecma paedisca
별박이왕잠자리	Aeshna juncea
아시아실잠자리	Ischnura asiatica
쇠측범잠자리	Davidius lunatus
방울실잠자리	Platycnemis phyllopoda
등검은실잠자리	Paracercion calamorum
어리장수잠자리	Sieboldius albardae
고추잠자리	Crocothemis servilia
물잠자리	Calopteryx japonica
노란측범잠자리	Lamelligomphus ringens
밀잠자리	Orthetrum albistylum
검은물잠자리	Atrocalopteryx atrata
가시측범잠자리	Trigomphus citimus
왕잠자리	Anax parthenope
잔산잠자리	Macromia amphigena
밀잠자리붙이	Deielia phaon
자실잠자리	Copera annulata
두점박이좀잠자리	Sympetrum eroticum
만주잔산잠자리	Macromia manchurica
측범잠자리	Ophiogomphus obscurus
어리부채장수잠자리	Gomphidia confluens
등줄실잠자리	Paracercion hieroglyphicum
마아키측범잠자리	Anisogomphus maacki
대륙고추좀잠자리	Sympetrum depressiusculum
애측범잠자리	Trigomphus melampus
홀쭉밀잠자리	Orthetrum lineostigma
날개띠좀잠자리	Sympetrum pedemontanum
어리측범잠자리	Shaogomphus postocularis
호리측범잠자리	Stylurus annulatus
자루측범잠자리	Burmagomphus collaris
언저리잠자리	Epitheca marginata
된장잠자리	Pantala flavescens
넉점박이잠자리	Libellula quadrimaculata
노란허리잠자리	Pseudothemis zonata
대륙좀잠자리	Sympetrum striolatum
장수잠자리	Anotogaster sieboldii
먹줄왕잠자리	Anax nigrofasciatus
알락실잠자리	Enallagma cyathigerum
중간밀잠자리	Orthetrum japonicum
고려측범잠자리	Nihonogomphus ruptus
큰자실잠자리	Copera tokyoensis
산잠자리	Epophthalmia elegans
검정측범잠자리	Trigomphus nigripes
고추좀잠자리	Sympetrum frequens
노란잔산잠자리	Macromia daimoji
큰밀잠자리	Orthetrum melania
부채장수잠자리	Sinictinogomphus clavatus
왕등줄실잠자리	Paracercion sieboldii
흰얼굴좀잠자리	Sympetrum kunckeli
깃동잠자리	Sympetrum infuscatum
북방아시아실잠자리	Ischnura elegans
노란실잠자리	Ceriagrion melanurum
배치레잠자리	Lyriothemis pachygastra
긴무늬왕잠자리	Aeschnophlebia longistigma
붉은좀잠자리	Sympetrum flaveolum
작은등줄실잠자리	Paracercion melanotum
개미허리왕잠자리	Boyeria maclachlani
나비잠자리	Rhyothemis fuliginosa
애기좀잠자리	Sympetrum parvulum
여름좀잠자리	Sympetrum darwinianum
검정좀잠자리	Sympetrum danae
꼬마측범잠자리	Nihonogomphus minor
밑노란잠자리	Somatochlora graeseri
노란잠자리	Sympetrum croceolum
묵은실잠자리	Sympecma paedisca
별박이왕잠자리	Aeshna juncea
아시아실잠자리	Ischnura asiatica
쇠측범잠자리	Davidius lunatus
방울실잠자리	Platycnemis phyllopoda
등검은실잠자리	Paracercion calamorum
어리장수잠자리	Sieboldius albardae
고추잠자리	Crocothemis servilia
물잠자리	Calopteryx japonica
노란측범잠자리	Lamelligomphus ringens
밀잠자리	Orthetrum albistylum
검은물잠자리	Atrocalopteryx atrata
가시측범잠자리	Trigomphus citimus
왕잠자리	Anax parthenope
잔산잠자리	Macromia amphigena
밀잠자리붙이	Deielia phaon
자실잠자리	Copera annulata
두점박이좀잠자리	Sympetrum eroticum
만주잔산잠자리	Macromia manchurica
측범잠자리	Ophiogomphus obscurus
어리부채장수잠자리	Gomphidia confluens
등줄실잠자리	Paracercion hieroglyphicum
마아키측범잠자리	Anisogomphus maacki
대륙고추좀잠자리	Sympetrum depressiusculum
애측범잠자리	Trigomphus melampus
홀쭉밀잠자리	Orthetrum lineostigma
날개띠좀잠자리	Sympetrum pedemontanum
어리측범잠자리	Shaogomphus postocularis
호리측범잠자리	Stylurus annulatus
자루측범잠자리	Burmagomphus collaris
언저리잠자리	Epitheca marginata
된장잠자리	Pantala flavescens
넉점박이잠자리	Libellula quadrimaculata
노란허리잠자리	Pseudothemis zonata
대륙좀잠자리	Sympetrum striolatum
장수잠자리	Anotogaster sieboldii
먹줄왕잠자리	Anax nigrofasciatus
알락실잠자리	Enallagma cyathigerum
중간밀잠자리	Orthetrum japonicum
고려측범잠자리	Nihonogomphus ruptus
큰자실잠자리	Copera tokyoensis
산잠자리	Epophthalmia elegans
검정측범잠자리	Trigomphus nigripes
고추좀잠자리	Sympetrum frequens
노란잔산잠자리	Macromia daimoji
큰밀잠자리	Orthetrum melania
부채장수잠자리	Sinictinogomphus clavatus
왕등줄실잠자리	Paracercion sieboldii
흰얼굴좀잠자리	Sympetrum kunckeli
깃동잠자리	Sympetrum infuscatum
북방아시아실잠자리	Ischnura elegans
노란실잠자리	Ceriagrion melanurum
배치레잠자리	Lyriothemis pachygastra
긴무늬왕잠자리	Aeschnophlebia longistigma
붉은좀잠자리	Sympetrum flaveolum
작은등줄실잠자리	Paracercion melanotum
개미허리왕잠자리	Boyeria maclachlani
나비잠자리	Rhyothemis fuliginosa
애기좀잠자리	Sympetrum parvulum
여름좀잠자리	Sympetrum darwinianum
검정좀잠자리	Sympetrum danae
꼬마측범잠자리	Nihonogomphus minor
밑노란잠자리	Somatochlora graeseri
노란잠자리	Sympetrum croceolum
묵은실잠자리	Sympecma paedisca
별박이왕잠자리	Aeshna juncea
아시아실잠자리	Ischnura asiatica
쇠측범잠자리	Davidius lunatus
방울실잠자리	Platycnemis phyllopoda
등검은실잠자리	Paracercion calamorum
어리장수잠자리	Sieboldius albardae
고추잠자리	Crocothemis servilia
물잠자리	Calopteryx japonica
노란측범잠자리	Lamelligomphus ringens
밀잠자리	Orthetrum albistylum
검은물잠자리	Atrocalopteryx atrata
가시측범잠자리	Trigomphus citimus
왕잠자리	Anax parthenope
잔산잠자리	Macromia amphigena
밀잠자리붙이	Deielia phaon
자실잠자리	Copera annulata
두점박이좀잠자리	Sympetrum eroticum
만주잔산잠자리	Macromia manchurica
측범잠자리	Ophiogomphus obscurus
어리부채장수잠자리	Gomphidia confluens
등줄실잠자리	Paracercion hieroglyphicum
마아키측범잠자리	Anisogomphus maacki
대륙고추좀잠자리	Sympetrum depressiusculum
애측범잠자리	Trigomphus melampus
홀쭉밀잠자리	Orthetrum lineostigma
날개띠좀잠자리	Sympetrum pedemontanum
어리측범잠자리	Shaogomphus postocularis
호리측범잠자리	Stylurus annulatus
자루측범잠자리	Burmagomphus collaris
언저리잠자리	Epitheca marginata
된장잠자리	Pantala flavescens
넉점박이잠자리	Libellula quadrimaculata
노란허리잠자리	Pseudothemis zonata
대륙좀잠자리	Sympetrum striolatum
장수잠자리	Anotogaster sieboldii
먹줄왕잠자리	Anax nigrofasciatus
알락실잠자리	Enallagma cyathigerum
중간밀잠자리	Orthetrum japonicum
고려측범잠자리	Nihonogomphus ruptus
큰자실잠자리	Copera tokyoensis
산잠자리	Epophthalmia elegans
검정측범잠자리	Trigomphus nigripes
고추좀잠자리	Sympetrum frequens
노란잔산잠자리	Macromia daimoji
큰밀잠자리	Orthetrum melania
부채장수잠자리	Sinictinogomphus clavatus
왕등줄실잠자리	Paracercion sieboldii
흰얼굴좀잠자리	Sympetrum kunckeli
깃동잠자리	Sympetrum infuscatum
북방아시아실잠자리	Ischnura elegans
노란실잠자리	Ceriagrion melanurum
배치레잠자리	Lyriothemis pachygastra
긴무늬왕잠자리	Aeschnophlebia longistigma
붉은좀잠자리	Sympetrum flaveolum
작은등줄실잠자리	Paracercion melanotum
개미허리왕잠자리	Boyeria maclachlani
나비잠자리	Rhyothemis fuliginosa
애기좀잠자리	Sympetrum parvulum
여름좀잠자리	Sympetrum darwinianum
검정좀잠자리	Sympetrum danae
꼬마측범잠자리	Nihonogomphus minor
밑노란잠자리	Somatochlora graeseri
노란잠자리	Sympetrum croceolum
묵은실잠자리	Sympecma paedisca
별박이왕잠자리	Aeshna juncea
방울실잠자리	Platycnemis phyllopoda
쇠측범잠자리	Davidius lunatus
아시아실잠자리	Ischnura asiatica
왕잠자리	Anax parthenope
어리장수잠자리	Sieboldius albardae
등검은실잠자리	Paracercion calamorum
밀잠자리	Orthetrum albistylum
물잠자리	Calopteryx japonica
검은물잠자리	Atrocalopteryx atrata
가시측범잠자리	Trigomphus citimus
잔산잠자리	Macromia amphigena
고추잠자리	Crocothemis servilia
노란측범잠자리	Lamelligomphus ringens
두점박이좀잠자리	Sympetrum eroticum
등줄실잠자리	Paracercion hieroglyphicum
어리부채장수잠자리	Gomphidia confluens
자실잠자리	Copera annulata
검정측범잠자리	Trigomphus nigripes
만주잔산잠자리	Macromia manchurica
밀잠자리붙이	Deielia phaon
언저리잠자리	Epitheca marginata
고추좀잠자리	Sympetrum frequens
노란허리잠자리	Pseudothemis zonata
자루측범잠자리	Burmagomphus collaris
장수잠자리	Anotogaster sieboldii
중간밀잠자리	Orthetrum japonicum
노란실잠자리	Ceriagrion melanurum
먹줄왕잠자리	Anax nigrofasciatus
배치레잠자리	Lyriothemis pachygastra
측범잠자리	Ophiogomphus obscurus
된장잠자리	Pantala flavescens
날개띠좀잠자리	Sympetrum pedemontanum
산잠자리	Epophthalmia elegans
큰밀잠자리	Orthetrum melania
긴무늬왕잠자리	Aeschnophlebia longistigma
남방왕잠자리	Anax guttatus
큰자실잠자리	Copera tokyoensis
깃동잠자리	Sympetrum infuscatum
마아키측범잠자리	Anisogomphus maacki
어리측범잠자리	Shaogomphus postocularis
푸른아시아실잠자리	Ischnura senegalensis
방울실잠자리	Platycnemis phyllopoda
쇠측범잠자리	Davidius lunatus
아시아실잠자리	Ischnura asiatica
왕잠자리	Anax parthenope
어리장수잠자리	Sieboldius albardae
등검은실잠자리	Paracercion calamorum
밀잠자리	Orthetrum albistylum
물잠자리	Calopteryx japonica
검은물잠자리	Atrocalopteryx atrata
가시측범잠자리	Trigomphus citimus
잔산잠자리	Macromia amphigena
고추잠자리	Crocothemis servilia
노란측범잠자리	Lamelligomphus ringens
두점박이좀잠자리	Sympetrum eroticum
등줄실잠자리	Paracercion hieroglyphicum
어리부채장수잠자리	Gomphidia confluens
자실잠자리	Copera annulata
검정측범잠자리	Trigomphus nigripes
만주잔산잠자리	Macromia manchurica
밀잠자리붙이	Deielia phaon
언저리잠자리	Epitheca marginata
고추좀잠자리	Sympetrum frequens
노란허리잠자리	Pseudothemis zonata
자루측범잠자리	Burmagomphus collaris
장수잠자리	Anotogaster sieboldii
중간밀잠자리	Orthetrum japonicum
노란실잠자리	Ceriagrion melanurum
먹줄왕잠자리	Anax nigrofasciatus
배치레잠자리	Lyriothemis pachygastra
측범잠자리	Ophiogomphus obscurus
된장잠자리	Pantala flavescens
날개띠좀잠자리	Sympetrum pedemontanum
산잠자리	Epophthalmia elegans
큰밀잠자리	Orthetrum melania
긴무늬왕잠자리	Aeschnophlebia longistigma
남방왕잠자리	Anax guttatus
큰자실잠자리	Copera tokyoensis
깃동잠자리	Sympetrum infuscatum
마아키측범잠자리	Anisogomphus maacki
어리측범잠자리	Shaogomphus postocularis
푸른아시아실잠자리	Ischnura senegalensis
방울실잠자리	Platycnemis phyllopoda
쇠측범잠자리	Davidius lunatus
아시아실잠자리	Ischnura asiatica
왕잠자리	Anax parthenope
어리장수잠자리	Sieboldius albardae
등검은실잠자리	Paracercion calamorum
밀잠자리	Orthetrum albistylum
물잠자리	Calopteryx japonica
검은물잠자리	Atrocalopteryx atrata
가시측범잠자리	Trigomphus citimus
잔산잠자리	Macromia amphigena
고추잠자리	Crocothemis servilia
노란측범잠자리	Lamelligomphus ringens
두점박이좀잠자리	Sympetrum eroticum
등줄실잠자리	Paracercion hieroglyphicum
어리부채장수잠자리	Gomphidia confluens
자실잠자리	Copera annulata
검정측범잠자리	Trigomphus nigripes
만주잔산잠자리	Macromia manchurica
밀잠자리붙이	Deielia phaon
언저리잠자리	Epitheca marginata
고추좀잠자리	Sympetrum frequens
노란허리잠자리	Pseudothemis zonata
자루측범잠자리	Burmagomphus collaris
장수잠자리	Anotogaster sieboldii
중간밀잠자리	Orthetrum japonicum
노란실잠자리	Ceriagrion melanurum
먹줄왕잠자리	Anax nigrofasciatus
배치레잠자리	Lyriothemis pachygastra
측범잠자리	Ophiogomphus obscurus
된장잠자리	Pantala flavescens
날개띠좀잠자리	Sympetrum pedemontanum
산잠자리	Epophthalmia elegans
큰밀잠자리	Orthetrum melania
긴무늬왕잠자리	Aeschnophlebia longistigma
남방왕잠자리	Anax guttatus
큰자실잠자리	Copera tokyoensis
깃동잠자리	Sympetrum infuscatum
마아키측범잠자리	Anisogomphus maacki
어리측범잠자리	Shaogomphus postocularis
푸른아시아실잠자리	Ischnura senegalensis
방울실잠자리	Platycnemis phyllopoda
쇠측범잠자리	Davidius lunatus
아시아실잠자리	Ischnura asiatica
왕잠자리	Anax parthenope
어리장수잠자리	Sieboldius albardae
등검은실잠자리	Paracercion calamorum
밀잠자리	Orthetrum albistylum
물잠자리	Calopteryx japonica
검은물잠자리	Atrocalopteryx atrata
가시측범잠자리	Trigomphus citimus
잔산잠자리	Macromia amphigena
고추잠자리	Crocothemis servilia
노란측범잠자리	Lamelligomphus ringens
두점박이좀잠자리	Sympetrum eroticum
등줄실잠자리	Paracercion hieroglyphicum
어리부채장수잠자리	Gomphidia confluens
자실잠자리	Copera annulata
검정측범잠자리	Trigomphus nigripes
만주잔산잠자리	Macromia manchurica
밀잠자리붙이	Deielia phaon
언저리잠자리	Epitheca marginata
고추좀잠자리	Sympetrum frequens
노란허리잠자리	Pseudothemis zonata
자루측범잠자리	Burmagomphus collaris
장수잠자리	Anotogaster sieboldii
중간밀잠자리	Orthetrum japonicum
노란실잠자리	Ceriagrion melanurum
먹줄왕잠자리	Anax nigrofasciatus
배치레잠자리	Lyriothemis pachygastra
측범잠자리	Ophiogomphus obscurus
된장잠자리	Pantala flavescens
날개띠좀잠자리	Sympetrum pedemontanum
산잠자리	Epophthalmia elegans
큰밀잠자리	Orthetrum melania
긴무늬왕잠자리	Aeschnophlebia longistigma
남방왕잠자리	Anax guttatus
큰자실잠자리	Copera tokyoensis
깃동잠자리	Sympetrum infuscatum
마아키측범잠자리	Anisogomphus maacki
어리측범잠자리	Shaogomphus postocularis
푸른아시아실잠자리	Ischnura senegalensis
방울실잠자리	Platycnemis phyllopoda
쇠측범잠자리	Davidius lunatus
아시아실잠자리	Ischnura asiatica
왕잠자리	Anax parthenope
어리장수잠자리	Sieboldius albardae
등검은실잠자리	Paracercion calamorum
밀잠자리	Orthetrum albistylum
물잠자리	Calopteryx japonica
검은물잠자리	Atrocalopteryx atrata
가시측범잠자리	Trigomphus citimus
잔산잠자리	Macromia amphigena
고추잠자리	Crocothemis servilia
노란측범잠자리	Lamelligomphus ringens
두점박이좀잠자리	Sympetrum eroticum
등줄실잠자리	Paracercion hieroglyphicum
어리부채장수잠자리	Gomphidia confluens
자실잠자리	Copera annulata
검정측범잠자리	Trigomphus nigripes
만주잔산잠자리	Macromia manchurica
밀잠자리붙이	Deielia phaon
언저리잠자리	Epitheca marginata
고추좀잠자리	Sympetrum frequens
노란허리잠자리	Pseudothemis zonata
자루측범잠자리	Burmagomphus collaris
장수잠자리	Anotogaster sieboldii
중간밀잠자리	Orthetrum japonicum
노란실잠자리	Ceriagrion melanurum
먹줄왕잠자리	Anax nigrofasciatus
배치레잠자리	Lyriothemis pachygastra
측범잠자리	Ophiogomphus obscurus
된장잠자리	Pantala flavescens
날개띠좀잠자리	Sympetrum pedemontanum
산잠자리	Epophthalmia elegans
큰밀잠자리	Orthetrum melania
긴무늬왕잠자리	Aeschnophlebia longistigma
남방왕잠자리	Anax guttatus
큰자실잠자리	Copera tokyoensis
깃동잠자리	Sympetrum infuscatum
마아키측범잠자리	Anisogomphus maacki
어리측범잠자리	Shaogomphus postocularis
푸른아시아실잠자리	Ischnura senegalensis
방울실잠자리	Platycnemis phyllopoda
쇠측범잠자리	Davidius lunatus
아시아실잠자리	Ischnura asiatica
왕잠자리	Anax parthenope
어리장수잠자리	Sieboldius albardae
등검은실잠자리	Paracercion calamorum
밀잠자리	Orthetrum albistylum
물잠자리	Calopteryx japonica
검은물잠자리	Atrocalopteryx atrata
가시측범잠자리	Trigomphus citimus
잔산잠자리	Macromia amphigena
고추잠자리	Crocothemis servilia
노란측범잠자리	Lamelligomphus ringens
두점박이좀잠자리	Sympetrum eroticum
등줄실잠자리	Paracercion hieroglyphicum
어리부채장수잠자리	Gomphidia confluens
자실잠자리	Copera annulata
검정측범잠자리	Trigomphus nigripes
만주잔산잠자리	Macromia manchurica
밀잠자리붙이	Deielia phaon
언저리잠자리	Epitheca marginata
고추좀잠자리	Sympetrum frequens
노란허리잠자리	Pseudothemis zonata
자루측범잠자리	Burmagomphus collaris
장수잠자리	Anotogaster sieboldii
중간밀잠자리	Orthetrum japonicum
노란실잠자리	Ceriagrion melanurum
먹줄왕잠자리	Anax nigrofasciatus
배치레잠자리	Lyriothemis pachygastra
측범잠자리	Ophiogomphus obscurus
된장잠자리	Pantala flavescens
날개띠좀잠자리	Sympetrum pedemontanum
산잠자리	Epophthalmia elegans
큰밀잠자리	Orthetrum melania
긴무늬왕잠자리	Aeschnophlebia longistigma
남방왕잠자리	Anax guttatus
큰자실잠자리	Copera tokyoensis
깃동잠자리	Sympetrum infuscatum
마아키측범잠자리	Anisogomphus maacki
어리측범잠자리	Shaogomphus postocularis
푸른아시아실잠자리	Ischnura senegalensis
방울실잠자리	Platycnemis phyllopoda
쇠측범잠자리	Davidius lunatus
아시아실잠자리	Ischnura asiatica
왕잠자리	Anax parthenope
어리장수잠자리	Sieboldius albardae
등검은실잠자리	Paracercion calamorum
밀잠자리	Orthetrum albistylum
물잠자리	Calopteryx japonica
검은물잠자리	Atrocalopteryx atrata
가시측범잠자리	Trigomphus citimus
잔산잠자리	Macromia amphigena
고추잠자리	Crocothemis servilia
노란측범잠자리	Lamelligomphus ringens
두점박이좀잠자리	Sympetrum eroticum
등줄실잠자리	Paracercion hieroglyphicum
어리부채장수잠자리	Gomphidia confluens
자실잠자리	Copera annulata
검정측범잠자리	Trigomphus nigripes
만주잔산잠자리	Macromia manchurica
밀잠자리붙이	Deielia phaon
언저리잠자리	Epitheca marginata
고추좀잠자리	Sympetrum frequens
노란허리잠자리	Pseudothemis zonata
자루측범잠자리	Burmagomphus collaris
장수잠자리	Anotogaster sieboldii
중간밀잠자리	Orthetrum japonicum
노란실잠자리	Ceriagrion melanurum
먹줄왕잠자리	Anax nigrofasciatus
배치레잠자리	Lyriothemis pachygastra
측범잠자리	Ophiogomphus obscurus
된장잠자리	Pantala flavescens
날개띠좀잠자리	Sympetrum pedemontanum
산잠자리	Epophthalmia elegans
큰밀잠자리	Orthetrum melania
긴무늬왕잠자리	Aeschnophlebia longistigma
남방왕잠자리	Anax guttatus
큰자실잠자리	Copera tokyoensis
깃동잠자리	Sympetrum infuscatum
마아키측범잠자리	Anisogomphus maacki
어리측범잠자리	Shaogomphus postocularis
푸른아시아실잠자리	Ischnura senegalensis
방울실잠자리	Platycnemis phyllopoda
쇠측범잠자리	Davidius lunatus
아시아실잠자리	Ischnura asiatica
왕잠자리	Anax parthenope
어리장수잠자리	Sieboldius albardae
등검은실잠자리	Paracercion calamorum
밀잠자리	Orthetrum albistylum
물잠자리	Calopteryx japonica
검은물잠자리	Atrocalopteryx atrata
가시측범잠자리	Trigomphus citimus
잔산잠자리	Macromia amphigena
고추잠자리	Crocothemis servilia
노란측범잠자리	Lamelligomphus ringens
두점박이좀잠자리	Sympetrum eroticum
등줄실잠자리	Paracercion hieroglyphicum
어리부채장수잠자리	Gomphidia confluens
자실잠자리	Copera annulata
검정측범잠자리	Trigomphus nigripes
만주잔산잠자리	Macromia manchurica
밀잠자리붙이	Deielia phaon
언저리잠자리	Epitheca marginata
고추좀잠자리	Sympetrum frequens
노란허리잠자리	Pseudothemis zonata
자루측범잠자리	Burmagomphus collaris
장수잠자리	Anotogaster sieboldii
중간밀잠자리	Orthetrum japonicum
노란실잠자리	Ceriagrion melanurum
먹줄왕잠자리	Anax nigrofasciatus
배치레잠자리	Lyriothemis pachygastra
측범잠자리	Ophiogomphus obscurus
된장잠자리	Pantala flavescens
날개띠좀잠자리	Sympetrum pedemontanum
산잠자리	Epophthalmia elegans
큰밀잠자리	Orthetrum melania
긴무늬왕잠자리	Aeschnophlebia longistigma
남방왕잠자리	Anax guttatus
큰자실잠자리	Copera tokyoensis
깃동잠자리	Sympetrum infuscatum
마아키측범잠자리	Anisogomphus maacki
어리측범잠자리	Shaogomphus postocularis
푸른아시아실잠자리	Ischnura senegalensis
