# Supplementary material for: Bridging Knowledge and Data Gaps in Odonata Rarity: A South Korean Case Study Using Multispecies Occupancy Models and the Rabinowitz Framework
Source: Insects. 2024 Nov 13;15(11):887. doi: 10.3390/insects15110887 (PMC11594362; doi:10.3390/insects15110887)
Supplement: Supplementary file 1 [file insects-15-00887-s001.zip › Table S3.xlsx]

## Sheet: Sheet1
Covariate	Spearman's Rank Correlation Coefficient	P-Value
bio1_mean	0.519681	0.000697636
bio12_mean	0.38973	0.0141859
bio15_mean	-0.0118901	0.942729
Lentic_mean	0.430843	0.00617952
Lotic_mean	0.278171	0.0864026
